# Supplementary material for: Characterization of hepatitis B virus in Amerindian children and mothers from Amazonas State, Colombia
Source: PLoS One. 2017 Oct 10;12(10):e0181643. doi: 10.1371/journal.pone.0181643 (PMC5634536; doi:10.1371/journal.pone.0181643)
Supplement: S1 Database — Database variables of the study carried out from June 2010 and June 2011 on 1275 children belonging to 37 amerindian communities settled on the banks of the Putumayo and Amazonas rivers and theirs tributaries in the Amazonas State, Southern Colombia. (XLSX) [file pone.0181643.s001.xlsx]

## Sheet: base3niñosLet
BCG	Penta1a	Penta2a	Penta3a	SRP_1a	SRP_R	Rota_1a	Rota_2a	Neumo_1a	Neumo_2a	Neumo_3a	Lug_nacN	AntiHBcN	HBAg_N	HBAgC_N	HepD_N	HepA_N	Mnicipio	Cmunidad	Casa	Mun_nacN	EdadAñoN	TiemmunN	EdadmesN	Ordennac	EdadnacN	Sexo	Edad_P	Area_nac	OtronacN	Parto	Partotro	RegimenN	AñosmunN	MessmunN	Lactncia	Lactaact	HepC_N	HepE_N	Otro_jefef	Carne_vac	Carnecol	HepBdnac	Hep_N	HepañosN	HepmessN	AtenhepN	DPT_R	Lactames	RecStatus
1	1	1	1	1	0	0	0	0	0	0	3. Casa						2	1	1	Leticia		Siempre		5	27	Femenino	41	Rural		Partero(a)		Subsidiado			1	0				1		1	0				1	24	1
											3. Casa	NO reactivo					2	1	1	Leticia		Siempre		3	19	Masculino	41	Rural		Partero(a)		Subsidiado			1	0				0			0					48	1
											3. Casa	NO reactivo					2	1	1	Leticia		Siempre		2	17	Masculino		Rural		Partero(a)		Subsidiado			1	0				0			0					48	1
1	1	1	1	0	0	1	1	1	1	0	1. Hospital	NO reactivo					2	1	2	Leticia		Siempre		4	28	Femenino		Urbana		Enfermero(a)		Subsidiado			1	1				1		1	0				0		1
1	1	1	1	1	1	0	0	0	0	0	3. Casa	NO reactivo					2	1	2	Leticia		Siempre		3	23	Masculino		Urbana		Partero(a)		Subsidiado			1	0				1		1	0				1	48	1
1	1	1	1	1	1	0	0	0	0	0	3. Casa	NO reactivo					2	1	2	Leticia		Siempre		2	18	Femenino		Rural		Partero(a)		Subsidiado			1	0				1		1	0				1	36	1
1	0	0	0	1	1	0	0	0	0	0	3. Casa	NO reactivo					2	1	2	Leticia		Siempre		1	17	Femenino		Rural		Partero(a)		Subsidiado			1	0				1		0	0				1	36	1
1	1	1	1	1	0	1	1	1	1	1	3. Casa						2	1	3	Leticia		Siempre		3	29	Femenino	29	Urbana		Partero(a)		Subsidiado			1	1				1		1	0				1		1
1	1	1	1	1	1	0	0	0	0	0	3. Casa	NO reactivo					2	1	3	Leticia		Siempre		1	23	Femenino	29	Urbana		Partero(a)		Subsidiado			1	0				1		1	0				1	36	1
1	1	1	1	1	0	1	0	1	1	0	3. Casa	NO reactivo					2	1	4	Leticia		Siempre		6	31	Femenino		Rural		Familiar		Subsidiado			1	0				1		1	0				0	12	1
1	1	1	1	1	0	0	0	0	0	0	3. Casa	NO reactivo					2	1	4	Leticia		Siempre		5	28	Masculino		Rural		Familiar		Subsidiado			1	0				1		0	0				1	12	1
											3. Casa	NO reactivo					2	1	4	Leticia		Siempre		1	21	Masculino		Rural		Familiar		Subsidiado			1	0				0			0					12	1
1	1	1	1	1	0	0	0	1	1	0	3. Casa						2	1	5	Leticia		Siempre		2	23	Masculino	27	Rural		Familiar		Subsidiado			1	0				1		1	0				1	3	1
											3. Casa	NO reactivo					2	1	6	Leticia		Siempre		3	23	Masculino	33	Rural		Partero(a)		Subsidiado			1	0				0			0					24	1
1	1	1	1	1	0	0	0	0	0	0	3. Casa						2	1	7	Leticia		Siempre		1	19	Femenino	23	Rural		Partero(a)		Subsidiado			1	0				1		1	0				1	12	1
1	1	1	1	1	1	0	0	0	0	0	3. Casa	Reactivo	NO reactivo				2	1	8	Leticia		Siempre		6	39	Masculino	54	Rural		Familiar		Subsidiado			1	0				1		0	0				0	36	1
1	1	1	1	1	1	0	0	0	0	0	3. Casa	NO reactivo					2	1	9	Leticia		Siempre		5	38	Femenino	48	Rural		Promotor		Subsidiado			1	0				1		1	0				1	24	1
1	1	1	1	1	0	1	1	1	1	1	3. Casa	NO reactivo					2	1	9	Leticia		Siempre		2	22	Masculino	23	Rural		Partero(a)		Subsidiado			1	0				1		1	0				1	12	1
1	1	1	1	1	0	1	1	0	0	0	1. Hospital						2	1	10	Leticia		Siempre		2	19	Masculino	27	Urbana		Médico(a)		Subsidiado			1	1				1		1	0				0		1
1	1	1	1	1	1	1	1	1	1	1	3. Casa	NO reactivo					2	1	10	Leticia		Otro		2	18	Femenino	27	Rural		Familiar		Subsidiado		2	1	0				1		0	0				1	17	1
1	1	1	1	1	0	0	0	0	0	0	3. Casa	NO reactivo					2	1	11	Leticia		Siempre		2	28	Masculino	33	Rural		Promotor		Subsidiado			1	0				1		1	0				1	24	1
1	1	1	1	1	0	1	0	0	0	0	3. Casa	NO reactivo					2	1	11	Leticia		Siempre		3	30	Masculino	33	Rural		Partero(a)		Subsidiado			1	1				1		1	0				0		1
1	1	1	1	1	1	0	0	0	0	0	3. Casa	NO reactivo					2	1	11	Leticia		Siempre		1	25	Femenino	33	Rural		Partero(a)		Subsidiado			1	0				1		1	0				1	24	1
1	1	1	1	1	1	0	0	0	0	0	3. Casa	NO reactivo					2	1	12	Leticia		Siempre		3	35	Masculino	38	Rural		Partero(a)		Subsidiado			1	0				1		1	0				1	24	1
1	1	1	1	1	0		1	1	1	1	3. Casa	NO reactivo					2	1	12	Leticia		Siempre		4	36	Masculino	38	Rural		Partero(a)		Subsidiado			1	1				1		0	0				0		1
1	1	1	1	1	1	0	0	0	0	0	3. Casa	NO reactivo					2	1	13	Leticia		Siempre		1	18	Femenino	29	Rural		Familiar		Subsidiado			1	0				1		1	0				1	24	1
1	1	1	1	1	1	0	0	0	0	0	3. Casa	NO reactivo					2	1	13	Leticia		Siempre		1	18	Femenino	29	Rural		Familiar		Subsidiado			1	0				1		1	0				1	24	1
1	1	1	1	1	0	0	0	0	0	0	3. Casa	NO reactivo					2	1	13	Leticia		Siempre		5	26	Femenino	29	Rural		Familiar		Subsidiado			1	0				1		1	0				1	24	1
1	1	1	1	0	0	1	0	1	1	0	3. Casa	NO reactivo					2	1	13	Leticia		Siempre		6	28	Femenino	29	Rural		Familiar		Subsidiado			1	1				1		0	0				0		1
1	1	1	1	1	0	1	0	1	1	1	1. Hospital	NO reactivo					2	2	1	Puerto Nariño		Siempre		5	27	Masculino	39	Urbana		Médico(a)		Contributivo			1	0				1		1	0				0	12	1
1	1	1	1	1	0	0	0	1	1	0	1. Hospital						2	2	1	Leticia		Siempre		4	24	Masculino	39	Urbana		Médico(a)		Contributivo			1	0				1		0	0				1	12	1
1	1	1	1	1	1	0	0	0	0	0	3. Casa						2	2	2	Leticia		Siempre			22	Masculino	39	Rural		Familiar		Subsidiado			1	0				1		0	0				1	24	1
1	1	1	1	1	1	0	0	0	0	0	3. Casa	NO reactivo					2	2	2	Leticia		Siempre		3	20	Femenino	39	Rural		Familiar		Subsidiado			1	0				1		0	0				1	24	1
1	1	1	1	1	0	0	0	0	0	0	3. Casa	NO reactivo					2	2	2	Leticia		Siempre		5	25	Femenino	39	Rural		Familiar		Subsidiado			1	0				1		1	0				1	24	1
1	1	1	1	1	0	1	1	1	1	0	1. Hospital	NO reactivo					2	3	1	Leticia		Siempre		1	16	Masculino	21	Urbana				Subsidiado			1	0				1		1	0				1	18	1
1	1	1	1	1	0	0	0	0	0	0	1. Hospital	NO reactivo					2	3	2	Leticia		Siempre		7	32	Femenino	36	Urbana		Médico(a)		Subsidiado			1	0				1		1	0				0	36	1
1	0	0	0	0	0	0	0	0	0	0	1. Hospital						2	3	2	Leticia		Siempre		8	36	Femenino		Urbana		Médico(a)		Subsidiado			1	1				1		1	0				0		1
1	1	1	1	1	1	0	0	0	0	0	3. Casa						2	3	2	Leticia		Siempre		4	25	Masculino	36	Rural		Familiar		Subsidiado			1	0				1		0	0				1	24	1
											2. Centro de salud	NO reactivo					2	3	2	Leticia		Siempre		1		Femenino		Rural		Otro										0									1
1	1	1	1	1	1	0	0	0	0	0	3. Casa	NO reactivo					2	3	3	Leticia		Siempre		4	21	Femenino	42	Rural		Familiar		Subsidiado			1	0				1		0	0				1	12	1
1	1	1	1	1	1	0	0	0	0	0	3. Casa						2	3	3	Leticia		Siempre		5	23	Masculino	42	Rural		Familiar		Subsidiado			1	0				1		1	0				1	12	1
1	1	1	1	1	0	0	0	0	0	0	1. Hospital						2	3	4	Leticia		Siempre		1	16	Masculino				Médico(a)		Subsidiado			1	0				1		1	0				0	9	1
1	1	1	1	1	0	1	1	1	1	1	1. Hospital	NO reactivo					2	3	5	Puerto Nariño		Otro		1	17	Femenino	21			Enfermero(a)		Subsidiado	2		1	0					1	1	0				0	12	1
1	1	1	1	1	0	0	0	0	0	0	3. Casa						2	3	6	Leticia		Siempre		6	35	Femenino	46	Rural		Partero(a)		Subsidiado			1	0				1		1	0				0	12	1
1	1	1	1	1	0	0	0	0	0	0	3. Casa	NO reactivo					2	3	6	Leticia		Siempre		5	34	Masculino	46	Rural		Partero(a)		Subsidiado			1	0				1		1	0				1	12	1
1	1	1	1	1	1	0	0	0	0	0	1. Hospital	NO reactivo					2	3	6	Leticia		Siempre		4	30	Femenino	46	Urbana		Médico(a)		Subsidiado			1	0					1	0	0				1	24	1
1	1	1	1	1	1	0	0	0	0	0	3. Casa	NO reactivo					2	3	6	Leticia		Siempre		2	28	Femenino	46	Rural		Partero(a)		Subsidiado			1	0				1		0	0				1	12	1
1	1	1	1	1	1	0	0	0	0	0	3. Casa	NO reactivo					2	3	6	Leticia		Siempre		3	29	Masculino	46	Rural		Partero(a)		Subsidiado			1	0				1		1	0				1	12	1
1	1	1	1	1	1	0	0	0	0	0	3. Casa	NO reactivo					2	3	6	Leticia		Siempre		1	26	Masculino		Rural		Partero(a)		Subsidiado			1	0				1		0	0				1	18	1
1	1	1	1	1	1	0	0	0	0	0	1. Hospital	Reactivo					2	3	7	Leticia		Siempre		5	28	Femenino	38	Urbana		Médico(a)		Subsidiado			1	0				1		1	0				1	18	1
1	1	1	1	1	1	0	0	0	0	0	1. Hospital	NO reactivo					2	3	7	Leticia		Siempre		6	30	Masculino	38	Urbana		Médico(a)		Subsidiado			1	0				1		0	0				1	18	1
1	1	1	1	1	1	0	0	0	0	0	1. Hospital	NO reactivo					2	3	7	Leticia		Siempre		7	32	Masculino	38	Urbana		Médico(a)		Subsidiado			1	0				1		1	0				1	15	1
1	1	1	1	1	1	0	0	0	0	0	1. Hospital						2	3	7	Leticia		Siempre		8	34	Femenino	38	Urbana		Médico(a)		Subsidiado			1	0				1		1	0				1	18	1
1	1	1	1	1	1	0	0	0	0	0	3. Casa	NO reactivo					2	3	8	Leticia		Siempre		1	24	Masculino	43	Rural		Partero(a)		Subsidiado			1	0				1		0	0				1	24	1
1	1	1	1	1	1	0	0	0	0	0	3. Casa	NO reactivo					2	3	8	Leticia		Siempre		2	25	Femenino	43	Rural		Partero(a)		Subsidiado			1	0				1		1	0				1	24	1
											3. Casa	NO reactivo					2	3	8	Leticia		Siempre		3	27	Femenino	43	Rural		Partero(a)		Subsidiado			1	0				1			0					24	1
1	1	1	1	1	0	0	0	0	0	0	3. Casa	NO reactivo					2	3	8	Leticia		Siempre		4	33	Femenino	43	Rural		Partero(a)		Subsidiado			1	0				1		0	0				0	24	1
1	1	1	1	1	0	1	1	0	0	0	3. Casa						2	3	8	Leticia		Siempre		5	35	Femenino	43	Rural		Partero(a)		Subsidiado			0					1		0	0				1		1
1	1	1	1	1	1	0	0	0	0	0	1. Hospital						2	1	5	Leticia		Siempre		2	20	Masculino	24	Urbana		Médico(a)		Subsidiado			1	0				1		1	0				1	36	1
1	1	1	1	1	0	1	0	1	1	0	3. Casa	NO reactivo					2	3	9	LETICIA		Siempre		1	17	Masculino	30	Rural		Familiar		Subsidiado			1	1				1		1	0				0		1
1	1	1	1	1	1	0	0	0	0	0	3. Casa	NO reactivo					2	3	10	LETICIA		Siempre		3	19	Masculino	33	Rural		Partero(a)		Subsidiado			1	0				1		0	0				1	12	1
1	1	1	1	1	0	0	0	0	0	0	3. Casa	NO reactivo					2	3	10	LETICIA		Siempre		4	21	Femenino	33	Rural		Partero(a)		Subsidiado			1	0				1		1	0				1	12	1
1	1	1	1	1	1	0	0	0	0	0	3. Casa	NO reactivo					2	3	10	LETICIA		Siempre		7	23	Femenino	33	Rural		Partero(a)		Subsidiado			1	0				1		1	0				1	12	1
1	1	1	1	0	1	0	0	0	0	0	3. Casa	NO reactivo					2	3	10	LETICIA		Siempre		4	26	Femenino	33	Rural		Partero(a)		Subsidiado			1	0				1		1	0				1	12	1
1	1	1	1	1	0	0	0	0	0	0	1. Hospital						2	3	10	LETICIA		Siempre		3	27	Femenino	33	Urbana		Médico(a)		Subsidiado			1	0				1		1	0				0	18	1
1	1	1	1	1	0	1	1	1	1	0	3. Casa						2	3	10	LETICIA		Siempre		8	29	Masculino	33	Rural		Partero(a)		Subsidiado			1	1				1		1	0				0		1
1	1	1	1	1	1	0	0	0	0	0	1. Hospital	NO reactivo					2	3	11	LETICIA		Siempre		5	25	Femenino		Rural		Otro		Ninguno			1	0				1		0	0				0	48	1
1	1	1	1	1	0	0	0	0	0	0		NO reactivo					2	3	11	LETICIA		Siempre		6	32	Femenino		Urbana		Médico(a)		Subsidiado			1	0				1		1					0	12	1
1	1	1	1	1	0	1	1	1	1	1	3. Casa	NO reactivo					2	3	11	LETICIA		Siempre		7	35	Masculino				Partero(a)		Subsidiado			1	1				1		0	0				1		1
											1. Hospital	NO reactivo					2	3	12	LETICIA		Siempre		3	23	Masculino	31	Urbana		Médico(a)		Contributivo			1	0				1			0					24	1
1	1	0	0	0	0	0	0	0	0	0	3. Casa	NO reactivo					2	3	12	LETICIA		Siempre		4	29	Masculino	31	Rural		Familiar		Subsidiado			1	0				1		0	0				0	24	1
1	1	1	1	1	1	0	0	0	0	0	3. Casa	NO reactivo					2	3	12	LETICIA		Siempre		5	27	Femenino	31			Partero(a)		Subsidiado			1	0				1		0	0				1	24	1
1	1	1	1	1	0	0	0	0	0	0	3. Casa	NO reactivo					2	3	12	LETICIA		Siempre		6	30	Masculino	31	Rural		Partero(a)		Subsidiado			1	0				1		1	0				1	24	1
1	1	1	1	1	1	0	0	0	0	0	3. Casa	NO reactivo					2	3	13	LETICIA		Siempre		1	25	Masculino	30	Rural		Partero(a)		Subsidiado			1	0				1		1	0				1	16	1
1	1	1	1	1	0	0	0	0	0	0	3. Casa						2	3	13	LETICIA		Siempre		2	32	Masculino	30	Rural		Partero(a)		Subsidiado			1	0				1		0	0				0	16	1
1	1	1	1	1	0	1	1	1	1	1	1. Hospital	NO reactivo					2	3	13	LETICIA		Siempre		3	33	Masculino	30	Urbana		Médico(a)		Subsidiado			1	1				1		1	0				0		1
1	0	0	0	0	0	0	0	0	0	0	1. Hospital	NO reactivo					2	3	14	LETICIA		Siempre		7	38	Masculino	46	Urbana		Médico(a)		Subsidiado			1	0				1		0	0				0	24	1
1	0	0	0	1	0	0	0	0	0	0	1. Hospital	NO reactivo					2	3	14	LETICIA		Siempre		8	40	Masculino	46	Urbana		Médico(a)		Subsidiado			1	0				1		0	0				0	24	1
1	1	1	1	1	1	0	0	0	0	0	1. Hospital	NO reactivo					2	3	14	LETICIA		Siempre		1	17	Masculino		Urbana		Médico(a)		Subsidiado			1	0				1		1	0				1	12	1
1	1	1	1	1	0	0	0	0	0	0	1. Hospital						2	3	14	PTO NARIÑO		Siempre		2	20	Masculino	27	Urbana		Médico(a)		Subsidiado			1	0				1		1	0				0	15	1
1	1	1	1	1	0	0	0	0	0	0	1. Hospital						2	3	14	LETICIA		Siempre		3	22	Femenino	27	Urbana		Médico(a)		Subsidiado			1	0				1		1	0				0	12	1
1	1	1	1	0	0	1	1	1	1	0	1. Hospital						2	3	14	LETICIA		Siempre		4	24	Femenino	27			Médico(a)		Subsidiado			1	1				1		1	0				0		1
1	1	1	1	1	0	0	0	0	0	0	3. Casa	NO reactivo					2	4	1	LETICIA		Siempre			37	Femenino	45	Rural		Partero(a)		Subsidiado			0					1		1	0				1		1
											3. Casa	NO reactivo					2	4	1	LETICIA		Siempre		2		Masculino	45	Rural		Partero(a)		Subsidiado								0			0						1
											3. Casa	NO reactivo					2	4	2	LETICIA		Siempre		5	26	Masculino	36	Rural		Partero(a)		Subsidiado			1	0				0			0						1
1	1	1	1	1	0	0	0	0	0	0	3. Casa	NO reactivo					2	4	2			Siempre		2	24	Femenino	36	Urbana		Partero(a)		Subsidiado			1					1		0	0				1		1
1	1	1	1	1							1. Hospital	NO reactivo					2	4	3	PTO NARIÑO		Otro		1		Femenino	33	Urbana		Médico(a)		Contributivo	2	6	1					1		0	0				1		1
1	1	1	1	1							3. Casa						2	4	3	LETICIA		Siempre		2		Masculino	33	Rural		Partero(a)		Contributivo			1	0				1		1	0				1	18	1
											1. Hospital	NO reactivo					2	4	3	LETICIA		Siempre		3		Femenino	33	Urbana		Médico(a)		Contributivo			1	0				0			0					19	1
1	1	1	1	1	0	0	0	0	0	0	3. Casa	NO reactivo					2	4	4	LETICIA		Siempre		1	18	Masculino		Rural		Partero(a)		Subsidiado			1	0				1		0	0				1	18	1
1	1	1	1	0	0	0	0	0	0	0	3. Casa						2	4	5	LETICIA		Siempre		1	16	Masculino	23	Rural		Partero(a)		Subsidiado			1	1				1		1					0		1
											3. Casa	NO reactivo					2	4	6	LETICIA		Siempre		1	21	Masculino		Rural		Partero(a)		Subsidiado			1					0			0						1
											3. Casa	NO reactivo					2	4	6	LETICIA		Siempre		2	25	Masculino				Partero(a)		Subsidiado			1					0			0						1
1	1	1	1	1	1						1. Hospital	Reactivo	NO reactivo				2	4	7	LETICIA		Siempre			18	Femenino				Médico(a)		Subsidiado			1					1		1	0				1		1
1	1	1	1	1	1	0	0	0	0	0	3. Casa						2	4	7	LETICIA		Siempre		2	19	Masculino				Nadie		Subsidiado			1					1		1	0				1		1
1	1	1	1	1	0	0	0	0	0	0	3. Casa	NO reactivo					2	4	8	LETICIA		Siempre		9	45	Masculino				Nadie		Subsidiado			1					1		1	0				1		1
1	1	1	1	1	1	0	0	0	0	0	3. Casa	NO reactivo					2	4	8	LETICIA		Siempre		8	44	Femenino				Nadie		Subsidiado			1					1		0	0				1		1
1	1	1	1	1	0	0	0	0	0	0	3. Casa						2	4	9	LETICIA		Siempre		10	44	Femenino				Partero(a)		Subsidiado			1					1		1	0				1		1
1	1	1	1	1	0	0	0	0	0	0	3. Casa	NO reactivo					2	4	10	LETICIA		Siempre		6	42	Femenino				Partero(a)		Subsidiado			1					1		1	0				1		1
1	1	1	1	0	0	0	0	0	0	0	3. Casa						2	4	11	LETICIA		Siempre		5	27	Femenino				Nadie					1					1		1	0				1		1
1	1	1	1	1	0	0	0	0	0	0	3. Casa	NO reactivo					2	4	11	LETICIA		Siempre		4	26	Femenino				Nadie		Subsidiado			1					1		1	0				1		1
1	1	1	1	1	0	0	0	0	0	0	1. Hospital						2	4	12	LETICIA		Siempre		1	34	Masculino				Médico(a)		Subsidiado			1					1		1	0				1		1
1	1	1	1	1	0	0	0	0	0	0	1. Hospital	NO reactivo					2	4	13	LETICIA		Siempre		1		Masculino				Médico(a)		Subsidiado			1					1		1	0				1		1
1	1	1	1	1	0	0	0	0	0	0	1. Hospital	NO reactivo					2	4	14	LETICIA		Siempre		2	15	Femenino				Médico(a)		Subsidiado			1					1		1	0				1		1
1	1	1	1	1	0	0	0	0	0	0	1. Hospital						2	4	14	LETICIA		Siempre		2	20	Femenino				Médico(a)		Subsidiado			1					1		1	0				1		1
1	1	1	1	1	1	0	0	0	0	0	3. Casa	NO reactivo					2	4	15	LETICIA		Siempre		6		Femenino	61	Rural		Familiar		Subsidiado			1	0				1		0	0				1	10	1
											1. Hospital	NO reactivo					2	4	16	BOGOTA		Otro		2		Masculino	26			Médico(a)		Subsidiado		1	0					0			0						1
											1. Hospital	NO reactivo					2	4	16	BOGOTA	9	Otro		1		Femenino	26			Médico(a)		Subsidiado		1	0					0			0						1
1	1	1	1	1	1	0	0	0	0	0	3. Casa	NO reactivo					2	4	17	LETICIA		Siempre		1	28	Masculino	40	Rural		Partero(a)		Subsidiado			1	0				1		0	0				1	24	1
											1. Hospital	NO reactivo					2	5	1	CUNDINAMARCA		Siempre		1	34	Femenino				Médico(a)		Ninguno			1					0			0						1
1	1	1	1	1	1						3. Casa	NO reactivo					2	5	2	LETICIA		Siempre			29	Femenino	39			Nadie		Subsidiado			1					1		1	0				1		1
											3. Casa	NO reactivo					2	5	2	LETICIA		Siempre		5	28	Masculino	39			Partero(a)		Subsidiado			1					1			0						1
0	1	1	1	1	0	0	0	0	0	0	1. Hospital	NO reactivo					2	5	3	LETICIA		Siempre		1	19	Femenino				Médico(a)		Subsidiado			0					1		0	0				0		1
1	1	1	1	1	0	0	0	0	0	0	1. Hospital						2	5	3	LETICIA		Siempre		3	26	Femenino				Médico(a)		Subsidiado			1					1		1	0				1		1
1	1	1	1	1	0	0	0	0	0	0	1. Hospital						2	5	3	LETICIA		Siempre		2	22	Masculino	30			Médico(a)		Subsidiado			1					1		1	0				1		1
1	1	1	1	1	0	0	0	0	0	0	1. Hospital						2	5	4	LETICIA		Siempre		2	20	Masculino		Urbana		Médico(a)		Subsidiado			1	0				1		1	0				1	24	1
1	1	1	1	1	0	0	0	0	0	0	1. Hospital						2	5	4	LETICIA		Siempre		3	20	Femenino	31	Urbana		Médico(a)		Subsidiado			1	0				1		1	0				1	24	1
1	1	1	1	1	0	0	0	0	0	0	1. Hospital						2	5	4	LETICIA		Siempre		4	25	Femenino	31	Urbana		Médico(a)		Subsidiado			1	0				1		1	0				1	18	1
1	1	1	1	1	0	0	0	0	0	0	3. Casa						2	5	5	LETICIA		Siempre		3	23	Masculino				Partero(a)		Subsidiado			1					1		0	0				1		1
1	1	1	1	0	0	0	0	0	0	0	3. Casa						2	5	5	LETICIA		Siempre		3	28	Masculino	28			Partero(a)		Subsidiado			1					1		1	0				0		1
1	1	1	1	1	0	0	0	0	0	0	3. Casa						2	5	5	LETICIA		Siempre		1	22	Masculino				Partero(a)		Subsidiado			1					1		1	0				1		1
1	1	1	1	1	0	0	0	0	0	0	3. Casa						2	6	1	LETICIA		Siempre		1	18	Femenino	22	Rural		Familiar		Subsidiado			1	0				1		0					1	9	1
1	1	0	0	0	0	1	0	1			3. Casa						2	6	1	LETICIA		Siempre		2	19	Femenino	22	Rural		Familiar		Ninguno			1	1				1		1	0				0		1
1	1	1	1	1	0	0	0	0	0	0	3. Casa						2	6	2	LETICIA		Siempre		1	15	Masculino	28	Rural		Nadie		Subsidiado			1	0				1		0	0				1	24	1
											3. Casa						2	6	3	LETICIA		Otro		1	20	Masculino	60	Rural		Nadie		Subsidiado	2		1	0				1			0					24	1
1	1	1	1	1	1	0	0	0	0	0	3. Casa						2	6	3	LETICIA		Otro		2	22	Femenino	60	Rural		Nadie			2		1	0				1		0	0				1	24	1
1	1	1	1	1	0	1	1	1	1	1	3. Casa						2	6	3	LETICIA		Siempre		3	25	Masculino	60	Rural		Nadie		Subsidiado			1	1				1		0	0				0		1
1	1	1	0	0	0	1	1	1	1	0	1. Hospital						2	6	4	LETICIA		Siempre		1	15	Femenino	19	Urbana		Enfermero(a)		Subsidiado			1	1				1		1	0				0		1
1	1	1	1	1	0	0	0	0	0	0	3. Casa						2	6	5	LETICIA		Siempre		1	20	Femenino	20	Rural		Promotor		Subsidiado			1	0				1		1	0				1	2	1
1	1	1	1	1	0	0	0	0	0	0							2	6	3	LETICIA		Siempre		2	22	Femenino	20	Rural		Familiar		Subsidiado			1	0				1	1	1	0				1	12	1
1	1	0	0	0	0	0	0	1	0	0	3. Casa						2	6	5	LETICIA		Siempre		3	24	Femenino	20	Rural		Promotor		Subsidiado			1	1				1		1	0				0		1
1	1	1	1	1	1	0	0	0	0	0	1. Hospital						2	7	1	LETICIA		Siempre		4	29	Femenino	50	Rural		Médico(a)		Subsidiado			1	0				1		0	0				0	12	1
1	1	1	1	1	1	0	0	0	0	0	1. Hospital						2	7	1	LETICIA		Siempre		5	31	Femenino	50	Urbana		Médico(a)		Subsidiado			1	0				1		1					1	12	1
1	1	1	1	1	0	1	0	0	0	0							2	7	1	LETICIA		Siempre		5		Femenino	40	Urbana		Médico(a)		Subsidiado			1	0				1		1					1	12	1
1	1	1	1	1	1	0	0	0	0	0	1. Hospital						2	7	2	LETICIA		Siempre		1	18	Femenino	26			Médico(a)		Subsidiado			1	0				1		1	0				1	13	1
1	1	1	1	1	1	0	0	0	0	0	1. Hospital						2	7	3			Siempre		4	26	Femenino	38	Urbana		Médico(a)		Subsidiado			1	0				1		1	0				1	24	1
1	1	1	1	1	1	0	0	0	0	0	1. Hospital						2	7	3	LETICIA		Siempre		5	25	Femenino	38	Urbana		Médico(a)		Subsidiado			1	0				1		0	0				1	36	1
1											1. Hospital						2	7	3	LETICIA		Siempre		6	29	Masculino	38	Urbana		Médico(a)		Ninguno			0					1		1	0						1
1	1	1	1	1	1												2	8	1	LETICIA		Siempre		5	38	Femenino	65	Rural		Familiar		Contributivo			1	0				1		0	0				1	24	1
1	1	1	1	1	1	0	0	0	0	0	1. Hospital						2	8	1	LETICIA		Siempre		1	42	Masculino	65			Médico(a)		Contributivo			1	0				1		1	1	4		1	1	18	1
0	0	0	1								1. Hospital						2	8	2	LETICIA		Siempre		4	23	Masculino	44			Médico(a)		Contributivo			1	0						0	0				1	36	1
											1. Hospital						2	8	2	LETICIA		Siempre		5	25	Masculino	44			Médico(a)		Contributivo			1	0				1			0					48	1
1	1	1	1	1	1	0	0	0	0	0	1. Hospital						2	8	3	LETICIA		Siempre		1		Femenino	27			Médico(a)		Subsidiado			1	0				1		0	0				1	12	1
1	1	1	1	1	1	0	0	0	0	0	1. Hospital						2	8	3			Siempre		2		Femenino	27			Médico(a)		Subsidiado								1		1	0				1	12	1
1	1	1	1	1	0	0	0	0	0	0	3. Casa						2	8	4			Siempre		9		Masculino	58			Partero(a)		Subsidiado			1	0				1		0	0				1	18	1
1	1	1	1	1	1	0	0	0	0	0	1. Hospital						2	8	4	LETICIA		Siempre				Masculino				Médico(a)		Subsidiado			1	0				1		0					1	24	1
1	1	1	1	1	1	0	0	0	0	0	1. Hospital						2	8	4	LETICIA		Siempre						Urbana		Médico(a)		Subsidiado			1	0				1		1	0				1	24	1
1	1	1	1	1	1	0	0	0	0	0	1. Hospital						2	8	4	LETICIA		Siempre				Masculino				Médico(a)		Subsidiado								1		1	0				1		1
1	1	1	1	1	1	0	0	0	0	0	1. Hospital						2	8	5	LETICIA		Siempre		3	31		39			Médico(a)		Subsidiado			1	0				1		1	0				1	12	1
1	1	1	1	1	1	0	0	0	0	0	1. Hospital						2	8	5	LETICIA		Siempre		4	33		39			Médico(a)		Subsidiado			1	0				1		1	0				1	12	1
1	1	1	1	1	1	0	0	0	0	0	1. Hospital						2	8	5	LETICIA		Siempre		2	35	Femenino	39			Médico(a)		Subsidiado			1	0				1		1					1	13	1
1	1	1	1	1	0	0	0	0	0	0	1. Hospital						2	8	5	LETICIA		Siempre		8	39	Femenino	39			Médico(a)		Subsidiado			1	0				1		1	0				1	12	1
1	1	0	1	1	0	0	0	0	0	0	1. Hospital						2	8	6	LETICIA		Siempre		1	25	Masculino	36			Médico(a)		Contributivo			1	0				1		1					1	18	1
0	1	1	1	1	1	0	0	0	0	0	1. Hospital						2	8	6	LETICIA		Otro		1	16	Femenino	33			Médico(a)		Subsidiado	2		1	0				1		0	0				1	12	1
1	1	1	1	1	1	0	0	0	0	0	1. Hospital						2	8	7	LETICIA		Siempre		1	17	Femenino	31	Urbana		Médico(a)		Subsidiado			1	0				1		1	0				1	14	1
0	1	1	1	1	1	0	0	0	0	0	1. Hospital						2	8	7	LETICIA		Siempre		2	19	Femenino	31	Urbana		Médico(a)		Subsidiado			1	0				1		1	0				1	44	1
1	1	1	1	1	1	0	0	0	0	0	2. Centro de salud						2	8	7	LETICIA		Siempre		3	21	Masculino	31			Médico(a)		Subsidiado			1					1		1	0				1		1
1	1	1	1	1	0	0	0	0	0	0	1. Hospital						2	8	7	LETICIA		Siempre		4	24	Femenino	31	Urbana		Médico(a)		Subsidiado			1	1				1		1	0				1		1
0	0	0	0	1	1	0	0	0	0	0	3. Casa						2	9	1	LETICIA		Siempre				Masculino				Partero(a)		Subsidiado			1	0				1		0					0	36	1
1	1	1	1	1	0	0	0	0	0	0	1. Hospital						2	9	1	LETICIA		Siempre		1	18	Masculino	24	Urbana		Médico(a)		Subsidiado			1	0				1		1					0	24	1
1	1	1	1	1	1	0	0	0	0	0	1. Hospital						2	9	2	LETICIA		Siempre		1	15	Femenino	29	Urbana		Médico(a)		Subsidiado			1	0				1		1					1	12	1
1	1	1	1	1	1	0	0	0	0	0	1. Hospital						2	9	2	LETICIA		Siempre		2	17	Femenino	29	Urbana		Médico(a)		Subsidiado			1	0				1		1	0				1	12	1
1	1	1	1	1	0	0	0	0	0	0	1. Hospital						2	9	2	LETICIA		Siempre		3	20	Femenino	29	Urbana		Médico(a)		Subsidiado			1	0				1		1	0				1	18	1
1	1	1	1	1	1	0	0	0	0	0	1. Hospital						2	9	3	LETICIA		Siempre		4	38	Femenino	36	Urbana		Médico(a)		Subsidiado			1	0				1		0	0				1	24	1
1	1	1	1	1	0	0	0	0	0	0	1. Hospital						2	9	3	LETICIA		Siempre		5	39	Femenino	36	Urbana		Médico(a)		Subsidiado			1	0				1		1	0				1	12	1
1	1	1	1	1	1	0	0	0	0	0	1. Hospital						2	9	3	LETICIA		Siempre		6	37	Femenino	36	Urbana		Médico(a)		Subsidiado			1	0				1		1	0				1	12	1
0	0	0	1	1	1	0	0	0	0	0	3. Casa						2	9	4	LETICIA		Siempre		4	32	Masculino	39			Familiar		Subsidiado			0					1	1	0	0				1		1
1	1	1	1	1	1	0	0	0	0	0	3. Casa						2	9	4	LETICIA		Siempre		5	31	Femenino	39			Familiar		Subsidiado			1	0				1		0	0				1	8	1
1	1	1	1	1	1	0	0	0	0	0	1. Hospital						2	9	4	LETICIA		Siempre		6	30	Masculino	39	Urbana		Médico(a)		Subsidiado			1	0				1		1	0				1	6	1
1	1	1	1	1	1	0	0	0	0	0	1. Hospital						2	9	5	LETICIA		Siempre		3	26	Femenino	45	Urbana		Médico(a)		Subsidiado			1	0				1		0	0				1	1	1
1	1	1	1	1	1	0	0	0	0	0	2. Centro de salud						2	9	5	LETICIA		Siempre		4	32	Femenino	45			Enfermero(a)		Subsidiado			0					1		1	0				1		1
1	1	1	1	1	0	1	0	1	1	0	3. Casa						1	1	3	PTO NARIÑO		Siempre		2	19	Femenino	24	Rural		Familiar		Subsidiado			1	1				1		1	0				0		1
											1. Hospital	NO reactivo					1	1	4	PTO NARIÑO		Otro		3	27	Femenino	33	Urbana		Médico(a)		Subsidiado	3	8	1	0				0			0					24	1
1	1	1	1	1	1	0	0	0	0	0	3. Casa	NO reactivo					1	1	4	PTO NARIÑO		Siempre		2	22	Femenino	33	Rural		Familiar		Subsidiado			1	0				1		1	0				0	48	1
1	1	1	1	0	0	1	1	1	1	0	3. Casa						1	1	5	PTO NARIÑO		Siempre		2	19	Femenino	23	Rural		Familiar		Subsidiado			1	1				1		1	0				0		1
1	1	1	1	1	0	0	0	0	0	0	1. Hospital	NO reactivo					1	1	5	PTO NARIÑO		Otro		1	18	Femenino	23	Urbana		Médico(a)		Subsidiado	2		1	0				1		1	0				0	19	1
1	1	1	1	1	1	1	0	0	0	0	3. Casa	NO reactivo					1	1	5	PTO NARIÑO		Siempre		5	32	Masculino	44	Rural		Promotor		Subsidiado			1	0				1		0	0				1	24	1
1	1	1	1	1	0	0	0	0	0	0	3. Casa	NO reactivo					1	1	5	PTO NARIÑO		Siempre		6	37	Masculino	49	Rural		Familiar		Subsidiado			1	1				1		0	0				0		1
1	1	1	1	1	0	0	0	0	0	0	1. Hospital	NO reactivo					1	1	6	PTO NARIÑO		Siempre		1	17	Masculino		Urbana		Médico(a)		Subsidiado			1	0				1		1	0				0	6	1
1	1	1	1	1	0	1	1	0	0	0	3. Casa	NO reactivo					1	1	6	PTO NARIÑO		Siempre		2	19	Masculino		Rural		Promotor		Subsidiado			1	0				1		1	0				0	6	1
1	1	1	1	0	0	1	1	0	1	0	3. Casa						1	1	6	PTO NARIÑO				3	19	Femenino		Rural		Promotor		Subsidiado			1	1				1		1	0				0		1
1	1	1	1	1	0	0	0	1	1	0	3. Casa	NO reactivo					1	1	7	PTO NARIÑO		Siempre			48	Femenino		Rural		Promotor		Subsidiado			0					1		1	0				0		1
0	1	1	1	1	1	0	0	0	0	0	3. Casa	NO reactivo					1	1	8	PTO NARIÑO		Siempre		3		Femenino	52	Rural		Familiar		Subsidiado			1	0				1		0	0				0	6	1
1	1	1	1	1	1	0	0	0	0	0	3. Casa	NO reactivo					1	1	8	PTO NARIÑO		Siempre		4		Femenino	52	Rural		Familiar		Subsidiado			1	0				1		1	0				1	5	1
1	1	1	1	1	1	0	0	0	0	0	3. Casa	NO reactivo					1	1	8	PTO NARIÑO		Siempre		5		Femenino	52	Rural		Familiar		Subsidiado			1	0				1		0	0				0	8	1
1	1	1	1	1	1	0	0	0	0	0	3. Casa	NO reactivo					1	1	9	PTO NARIÑO		Siempre		3	22	Masculino		Rural		Familiar		Subsidiado			1	0				1		1	0				1	6	1
1	1	1	1	1	1	0	0	0	0	0	3. Casa	NO reactivo					1	1	9	PTO NARIÑO		Siempre		4	28	Femenino	39	Rural		Familiar		Subsidiado			1	0				1		0	0				1	6	1
1	1	1	1	1	0	0	0	0	0	0	3. Casa	NO reactivo					1	1	9	PTO NARIÑO		Siempre		5	28	Femenino		Rural		Familiar		Subsidiado			1	0				1		1	0				0	6	1
1	1	1	1	1	0	1	1	1	1	1	3. Casa	NO reactivo					1	1	9			Siempre		6	30	Femenino	39			Familiar		Subsidiado			1	0				1		1	0				0	6	1
1	1	1	1	1	1	0	0	0	0	0	3. Casa						1	1	9	PTO NARIÑO		Siempre				Femenino		Rural		Partero(a)		Subsidiado								1		0	0				1		1
1	1	1	1	1	1	0	0	0	0	0	3. Casa	NO reactivo					1	1	10	PTO NARIÑO		Siempre		1	15	Masculino		Rural		Familiar		Subsidiado			1	0				1		0	0				1	12	1
1	1	1	1	1	0	0	0	0	0	0	3. Casa	NO reactivo					1	1	10	PTO NARIÑO		Otro		2	16	Femenino		Rural		Familiar		Subsidiado	2		1	0				1		1	0				0	24	1
0	1	1	1	1	1	0	0	0	0	0	3. Casa						1	1	11	PTO NARIÑO		Siempre		1		Masculino	36	Rural		Familiar		Subsidiado			1	0				1		0	0				1	11	1
1	1	1	1	1	1	0	0	0	0	0	3. Casa						1	1	11	PTO NARIÑO		Siempre		2		Masculino		Rural		Familiar		Subsidiado			1	0				1	1	0	0				1	9	1
1	1	1	1	1	0	0	0	0	0	0	3. Casa						1	1	11	PTO NARIÑO		Siempre		6		Masculino	36	Rural		Familiar		Subsidiado			1	0				1		1	0				0	18	1
1	1	1	1	1	1	0	0	0	0	0	3. Casa	NO reactivo					1	1	11	PTO NARIÑO		Otro		3	21	Masculino	36	Rural		Familiar		Subsidiado	6		1	0				1		0	0				1	12	1
1	1	1	1	1	1	0	0	0	0	0	3. Casa	NO reactivo					1	1	12	PTO NARIÑO		Siempre		7		Masculino	45	Rural		Familiar		Subsidiado			1	0				0		1	1	2		1	1	8	1
1	1	1	1	1	1	0	0	0	0	0	3. Casa	NO reactivo					1	1	12	PTO NARIÑO		Siempre		8		Femenino	45	Rural		Familiar		Subsidiado			1	0				1		0	0				1	6	1
1	1	1	1	1	0	0	0	0	0	0	3. Casa	NO reactivo					1	1	12	PTO NARIÑO		Otro		9		Masculino	45	Rural		Familiar		Subsidiado	2		1	0				1		1	0				0	8	1
1	1	1	1	1	0	1	1	1	1	1	3. Casa	NO reactivo					1	1	12	PTO NARIÑO		Siempre		1	23	Femenino	23	Rural		Familiar		Subsidiado			1	0				1		0	0				0	7	1
					1						3. Casa	NO reactivo					1	1	13	PTO NARIÑO		Otro		1		Femenino	34	Rural		Nadie		Ninguno	11		1	0				1			0					18	1
1	1	0	0	1	0	0	0	0	0	0	3. Casa	NO reactivo					1	1	13	PTO NARIÑO		Siempre		4		Masculino	34	Rural		Nadie		Ninguno			1	0				1		0	0				0	12	1
1	1	0	0	0	0	0	0	0	0	0	3. Casa	NO reactivo					1	1	13	PTO NARIÑO		Siempre		5		Masculino	34	Rural		Promotor		Ninguno			1	0				1		0	0				0	9	1
0	1	0	0	0	1	0	0	0	0	0	3. Casa	NO reactivo					1	1	13	PTO NARIÑO		Siempre		2		Masculino	34	Rural		Nadie		Ninguno			1	0				1		0	0				0	28	1
0	0	0	0	0	1	0	0	0	0	0	3. Casa	NO reactivo					1	1	13	PTO NARIÑO				3		Femenino	34	Rural		Nadie		Ninguno			1	0				1		0	0				0	12	1
0	1	1	1	1	1	0	0	0	0	0	3. Casa	NO reactivo					1	1	14	PTO NARIÑO		Otro		3	18	Femenino	27	Rural		Partero(a)		Subsidiado	5		1	0				1		0	0				1	12	1
1	1	1	1	1	0	0	0	0	0	0	3. Casa	NO reactivo					1	1	14	PTO NARIÑO		Otro		4	22	Femenino	27	Rural		Familiar		Subsidiado	2		1	0				1		1	0				0	18	1
1	1	1	1	1	1	0	0	0	0	0	3. Casa	NO reactivo					1	1	14	PTO NARIÑO		Siempre		2	16	Femenino	27	Rural		Partero(a)		Subsidiado			1	0				1		0	0				0	12	1
1	1	1	1	1	1	0	0	0	0	0	3. Casa	NO reactivo					1	1	14	PTO NARIÑO		Siempre		1	14	Masculino	27	Rural		Familiar		Subsidiado			1	0				1		1	0				1	9	1
1	1	1	1	1	1	0	0	0	0	0	3. Casa	NO reactivo					1	1	15	PTO NARIÑO		Otro		1		Femenino	28	Rural		Promotor		Subsidiado	6		1	0				1		0	0				1	12	1
1	1	1	1	1	0	1	1	1	1	0	3. Casa	NO reactivo					1	1	15	PTO NARIÑO		Siempre		2	22	Femenino	28	Rural		Promotor		Subsidiado			1	1				1		1	0				0		1
1	1	1	1	1	0	0	0	0	0	0	3. Casa	NO reactivo					1	1	16	PTO NARIÑO		Siempre		9		Femenino	53	Rural		Familiar		Subsidiado			1	0				1		1	0				0	12	1
1	1	1	1	1	1	0	0	0	0	0	3. Casa	NO reactivo					1	1	16	PTO NARIÑO		Siempre		8		Femenino	53	Rural		Familiar		Subsidiado			1	0				1		0	0				1	18	1
1	1	1	1	1	1	0	0	0	0	0	3. Casa	NO reactivo					1	1	16	PTO NARIÑO		Siempre		7		Femenino	53	Rural		Familiar		Subsidiado			1	0				1		0	0				1	18	1
1	1	1	1	1	1	0	0	0	0	0	3. Casa	NO reactivo					1	2	1	PTO NARIÑO		Siempre		1		Masculino	37	Rural		Nadie		Subsidiado			1	0				1		1	0				1	18	1
1	1	1	1	0	0	1	1	1	1	0	3. Casa						1	2	1	PTO NARIÑO		Siempre		4	28	Masculino	37	Rural		Nadie		Subsidiado			1	1				1		1	0				0		1
1	1	1	1	1	0	0	0	0	0	0	3. Casa	NO reactivo					1	2	2	PTO NARIÑO		Siempre		4	23	Femenino	42	Rural		Partero(a)		Subsidiado			1	0				1		1	0				1	36	1
1	1	1	0	1	1	0	0	0	0	0	3. Casa	NO reactivo					1	2	2	PTO NARIÑO		Otro		3	21	Masculino	42	Rural		Promotor		Subsidiado			1	0				1		1	0				1		1
1	1	1	1	1	1	0	0	0	0	0	3. Casa	NO reactivo					1	2	3	PTO NARIÑO		Otro		8	38	Femenino	38	Rural		Partero(a)		Subsidiado	9		1	0				1		1	0				1	24	1
1	1	1	1	0	0	1	1	0	0	0	3. Casa	NO reactivo					1	2	3	BRASIL		Siempre		9	34	Masculino		Rural		Familiar		Ninguno			1	0				1		1	0				1	24	1
1	1	1	1	1	0	1	1	1	1	1	1. Hospital						1	2	4	LETICIA		Otro		1	16	Masculino	29	Urbana		Médico(a)		Subsidiado	1		1	0				1		1	0				1	11	1
0	1	1	1	1	1	0	0	0	0	0	1. Hospital	NO reactivo					1	2	4	MACEDONIA		Otro		4		Masculino	39	Rural		Médico(a)		Subsidiado	11		1	0				1		1	0				1	9	1
1	1	1	1	1	1	0	0	0	0	0	3. Casa	NO reactivo					1	2	5	PTO NARIÑO		Siempre		1	15	Masculino	36	Rural		Promotor		Contributivo			1	0				1		1	0				1	15	1
1	1	1	1	1	0	0	0	0	0	0	3. Casa	NO reactivo					1	2	5	PTO NARIÑO		Siempre		2	17	Masculino		Rural		Partero(a)		Contributivo			1	0				1		1	0				1	12	1
1	1	1	1	1	0	1	1	1	0	1	1. Hospital						1	2	6	PTO NARIÑO		Otro		1	15	Masculino	20	Urbana		Médico(a)		Subsidiado	1		1	0				1		1	0				1	18	1
1	1	1	1	1	1	0	0	0	0	0	3. Casa	NO reactivo					1	2	7	PTO NARIÑO		Siempre		1	19	Masculino	24	Rural		Partero(a)		Subsidiado			1	0				1		1	0				1	12	1
1	1	1	1	1	1	0	0	0	0	0	1. Hospital	NO reactivo					1	2	8	CABALLOCOCHA	10	Siempre		4	19	Masculino	28	Rural		Médico(a)		Subsidiado			1	0				1		0	0				1	9	1
1	1	1	1	1	0	1	1	1	1	1	1. Hospital	NO reactivo					1	4	2	PTO NARIÑO		Siempre		3	25	Masculino	26	Urbana		Médico(a)					1	0				1		1	0				0	12	1
1	1	1	1	1	1	0	0	0	0	0	3. Casa						1	4	3	PTO NARIÑO		Siempre		4	36	Masculino	47	Rural		Partero(a)		Subsidiado			1	0				1		0	0				0	24	1
1	1	1	1	1	1	0	0	0	0	0	3. Casa	NO reactivo					1	4	4	PTO NARIÑO		Otro		3	26	Masculino	24	Rural		Partero(a)		Subsidiado	8		1	0				1		0	0				1	12	1
1	1	1	1	1	0	0	0	1	1	1	3. Casa	NO reactivo					1	4	4	PTO NARIÑO		Siempre		4	31	Femenino	24	Rural		Partero(a)		Subsidiado			1	0				1		1	0				0	12	1
1	1	1	1	1	0	0	0	0	0	0	3. Casa	NO reactivo					1	4	5	PTO NARIÑO		Siempre		3	25	Femenino	32	Rural		Familiar		Subsidiado			1	0				1		0	0				1	10	1
1	1	1	1	1	0	0	0	0	0	0	3. Casa	NO reactivo					1	4	5	PTO NARIÑO		Siempre		5	27	Femenino	32	Rural		Promotor		Subsidiado			1	0				1		1	0				1	12	1
1	1	1	1	1	1	0	0	0	0	0	3. Casa	NO reactivo					1	4	5	PTO NARIÑO		Siempre		4	28	Masculino	32	Rural		Familiar		Subsidiado			1	0				1		1	0				1	12	1
1	1	1	1	1	0	1	1	1	1	1	3. Casa						1	4	5	PTO NARIÑO		Siempre		6	28		32	Rural		Familiar		Subsidiado			1	1				1	1	1	0				0		1
0	1	1	1	1	1	0	0	0	0	0	3. Casa	NO reactivo					1	4	5	PTO NARIÑO		Siempre		1	15	Femenino	32	Rural		Familiar		Subsidiado			1	0				1		0	0				1	12	1
1	1	1	1	1	0	0	0	0	0	0	3. Casa	NO reactivo					1	4	6	PTO NARIÑO		Siempre		2	18	Masculino	25	Rural		Familiar		Subsidiado			1	0				1		1	0				0	24	1
1	1	1	1	1	1	0	0	0	0	0	3. Casa	NO reactivo					1	4	6	PTO NARIÑO		Otro		1	15	Masculino	25	Rural		Familiar		Subsidiado	4		1	0				1		1	0				1	24	1
1	1	1	1	1	0	1	1	1	1	1	3. Casa	NO reactivo					1	4	6	PTO NARIÑO		Siempre		3	19	Femenino	25	Rural		Familiar		Subsidiado			1	0				1		1	0				0	12	1
1	1	1	1	1		0	0	0	0	0	3. Casa	NO reactivo					1	4	7	PTO NARIÑO		Siempre		1		Masculino		Rural		Familiar					1	0				1		0	0				1	12	1
1	1	1	1	1	1	0	0	0	0	0	3. Casa	NO reactivo					1	4	7	PTO NARIÑO		Siempre		2		Femenino		Rural		Familiar		Subsidiado			1	0				1		1	0				1	12	1
1	1	1	1	1	0	0	0	0	0	0	3. Casa	NO reactivo					1	4	7	PTO NARIÑO				3		Femenino		Rural		Familiar		Subsidiado			1	0				1		1	0				0	12	1
1	1	1	1	1	0	1	1	1	1	1	3. Casa	NO reactivo					1	4	7	PTO NARIÑO		Siempre		4		Masculino		Rural		Familiar		Subsidiado			1	0				1		1	0				0	12	1
1	1	1	1	1	1	0	0	0	0	0	3. Casa	NO reactivo					1	4	8	PTO NARIÑO				3	22	Masculino	30	Rural		Familiar		Subsidiado			1	0				1		1	0				1	12	1
0	1	1	1	1	1	0	0	0	0	0	1. Hospital	NO reactivo					1	4	8	PTO NARIÑO				1	16	Masculino	30	Urbana		Médico(a)		Subsidiado			1	0				1		0	0				1	12	1
1	1	1	1	1	1	0	0	0	0	0	3. Casa	NO reactivo					1	4	8	PTO NARIÑO				2		Femenino		Rural		Familiar		Subsidiado			1	0				1		0	0				1	12	1
1	1	1	1	1	0	0	0	0	0	0	1. Hospital						1	4	9	TARAPACA		Otro		1	14	Masculino	28	Urbana		Médico(a)				6	1	0				1		1	0				0	7	1
1	1	1	1	1	1	0	0	0	0	0	3. Casa	NO reactivo					1	4	10	LETICIA		Siempre		4	32	Femenino	34	Urbana		Partero(a)		Subsidiado			1	0				1		0	0				1	18	1
1	1	1	1	1	1	0	0	0	0	0	3. Casa	NO reactivo					1	4	10	LETICIA		Siempre		5	34	Femenino	34	Urbana		Familiar		Subsidiado			1	0				1		0	0				1	18	1
1	1	1	1	1	1	0	0	0	0	0	3. Casa	NO reactivo					1	4	11	PTO NARIÑO		Otro		9		Femenino	43	Rural				Subsidiado	8		1	0				1		1	0				1	12	1
1	1	1	1	1	1	0	0	0	0	0	3. Casa	NO reactivo					1	4	11	PTO NARIÑO		Siempre		8		Femenino	43	Rural		Nadie		Subsidiado			1	0				1		0	0				1	6	1
0	1	1	1	1	1	0	0	0	0	0	3. Casa	NO reactivo					1	4	12	PTO NARIÑO				1		Femenino	36	Rural		Nadie		Subsidiado			1	0				1		0	0				1	18	1
1	1	1	1	1	1	0	0	0	0	0	3. Casa	NO reactivo					1	4	12	PTO NARIÑO				2		Masculino	36	Rural		Nadie		Subsidiado			1	0				1		1	0				1	18	1
1	1	1	1	1	0	0	0	0	0	0	3. Casa	NO reactivo					1	4	12	PTO NARIÑO		Otro		3		Masculino	36	Rural		Nadie		Subsidiado	3		1	0				1		0	0				0	18	1
1	1	1	1	1	0	0	0	0	0	0	3. Casa	NO reactivo					1	4	13	PTO NARIÑO		Siempre		2	18	Femenino	28	Rural		Familiar		Subsidiado			1	0				0		0	0				1	12	1
0	1	1	1	1	1	0	0	0	0	0	3. Casa	NO reactivo					1	4	14	PTO NARIÑO		Siempre		3	22	Femenino	31	Rural		Partero(a)		Subsidiado			1	0				1		0	0				1	24	1
1	1	1	1	1	0	0	0	0	0	0	3. Casa	NO reactivo					1	4	14	PTO NARIÑO		Siempre		4	28	Masculino	31	Rural		Partero(a)		Subsidiado			1	0				1		1	0				0	15	1
1	1	1	1	0	0	1	1	1	1	0	4. Otro						1	4	14	PTO NARIÑO	15	Siempre		5	29	Femenino	31	Rural		Partero(a)		Ninguno			1	1				1		1	0				0		1
1	1	1	1	1	1	0	0	0	0	0	3. Casa	NO reactivo					1	4	15	PTO NARIÑO		Siempre		2		Femenino	32	Rural		Partero(a)		Subsidiado			1	0				1		0	0				1	19	1
1	1	1	1	1	0	0	0	0	0	0	3. Casa	NO reactivo					1	4	15	PTO NARIÑO		Otro		3		Femenino	32	Rural		Partero(a)		Subsidiado	2	7	1	0				1		1	0				1	19	1
0	1	1	1	1	1	0	0	0	0	0	3. Casa	NO reactivo					1	4	16	PTO NARIÑO		Otro				Masculino	32	Rural		Partero(a)		Subsidiado	10							1		0					1		1
1	1	1	1	1	1	0	0	0	0	0	3. Casa						1	4	17	PTO NARIÑO		Otro		9	38	Femenino	53	Rural		Partero(a)		Subsidiado	5		1	0				1		0	0				1	24	1
1	1	1	1	1	0	1	1	1	1	0	1. Hospital						1	4	17	LETICIA		Siempre		10	41	Masculino	53	Urbana		Médico(a)		Subsidiado			1	1				1		1	0				0		1
1	1	1	1	1				1	1	1	3. Casa	NO reactivo					1	4	18	PTO NARIÑO		Siempre		6		Masculino	26	Rural		Partero(a)		Subsidiado			1	0				1		1	0				1	12	1
1	1	1	1	1	0	0	0	0	0	0	3. Casa						1	4	18	PTO NARIÑO		Siempre		5		Masculino	26	Rural		Partero(a)		Subsidiado			1	0				1		1	0				1	12	1
1	1	1	1	1	0	1	0	1	1	0	1. Hospital	NO reactivo					1	4	19	PTO NARIÑO		Siempre		3		Femenino	22	Urbana		Médico(a)		Ninguno			1	0				1		1	0				1	12	1
1	1	1	1	1	1	0	0	0	0	0	2. Centro de salud	NO reactivo					1	4	20	COLONIA		Otro		4	18	Masculino	30	Rural		Promotor		Ninguno	3		1	0				1		1	0				1	24	1
0	1	1	1	1	1	0	0	0	0	0	3. Casa	NO reactivo					1	4	21	PTO NARIÑO				5		Masculino	48	Rural		Familiar		Subsidiado			1	0				1		0	0				1	68	1
0	1	1	1	1	1	0	0	0	0	0	3. Casa	NO reactivo					1	4	21	PTO NARIÑO		Siempre				Masculino		Rural		Partero(a)		Subsidiado			1	0				1		0	0				1	24	1
1	1	1	1	1	0	1	1	1	1	1	1. Hospital	NO reactivo					1	4	22	PTO NARIÑO				1	18	Masculino	29	Urbana		Médico(a)		Subsidiado			1	0				1		1	0				1	6	1
1	1	1	1	1	0	0	0	0	0	0	3. Casa	NO reactivo					1	4	23	PTO NARIÑO		Siempre		8		Femenino	53	Rural		Nadie		Subsidiado			1	0				1		0	0				1	8	1
1	1	1	1	1	1	0	0	0	0	0	3. Casa	NO reactivo					1	4	24	PTO NARIÑO		Otro		5		Femenino		Rural		Nadie		Subsidiado	8		1	0				1		1	0				1	24	1
1	1	1	1	1	1	0	0	0	0	0	3. Casa	NO reactivo					1	4	24	PTO NARIÑO		Siempre		6		Masculino		Rural		Nadie		Subsidiado			1	0				1		0	0				1	24	1
1	1	1	1	1	1	0	0	0	0	0	3. Casa	NO reactivo					1	4	25	PTO NARIÑO				6		Masculino	48	Rural		Familiar		Subsidiado			1	0				1		0	0				1	9	1
1	1	1	1	1	1	0	0	0	0	0	3. Casa	NO reactivo					1	4	26	PTO NARIÑO				5		Masculino	46	Rural		Nadie		Subsidiado			1	0				1		1	0				1	3	1
1	1	1	1	1	1	0	0	0	0	0	3. Casa	NO reactivo					1	4	26	PTO NARIÑO				6		Masculino	46	Rural		Nadie		Subsidiado			1	0				1		0	0				1	4	1
1	1	1	1	1	1	0	0	0	0	0	1. Hospital	NO reactivo					1	4	27	LETICIA		Siempre		1		Femenino	29	Urbana		Médico(a)					1	0				1		1	0				1	7	1
1	1	1	1	1	1	0	0	0	0	0	1. Hospital						1	4	27	LETICIA		Otro		2	23	Femenino	29	Urbana		Médico(a)		Subsidiado	6		1	0				1		1	0				1	12	1
											1. Hospital						1	4	27	LETICIA		Otro		3	25	Femenino	29	Urbana		Médico(a)		Subsidiado	2		1	0				0	1		0					24	1
1	1	1	1	1	0	1	1	1	1	1	3. Casa	NO reactivo					1	1	1	PTO NARIÑO		Siempre		4	25	Femenino	39	Rural		Partero(a)		Subsidiado			1	1				1		1	0				0		1
1	1	1	1	1	0	0	0	0	0	0	3. Casa	NO reactivo					1	1	1	PTO NARIÑO		Siempre		3	23	Femenino	39	Urbana		Partero(a)		Subsidiado			1	0				1		1	0				1	8	1
1	1	1	1	1	1	0	0	0	0	0	3. Casa	NO reactivo					1	1	1	PTO NARIÑO		Otro		2	21	Masculino	39	Rural		Partero(a)		Subsidiado	4	8	1	0				1		0	0				0	12	1
1	1	1	1	1	1	0	0	0	0	0	3. Casa	NO reactivo					1	1	1	PTO NARIÑO		Otro		1	16	Masculino	39	Rural		Partero(a)		Subsidiado	9		1	0				1		0	0				1	12	1
1	1	1	1	1	1	0	0	0	0	0	1. Hospital	NO reactivo					1	1	2	PTO NARIÑO		Siempre		1	20	Masculino	31	Urbana		Médico(a)		Subsidiado			1	0				1		1	0				1	3	1
1	1	1	1	1	1	0	0	0	0	0	1. Hospital	NO reactivo					1	1	2	PTO NARIÑO		Siempre		2	23	Femenino	31	Urbana		Médico(a)		Subsidiado			1	0				1		1	0				1	2	1
1	1	1	1	0	0	1	1	1	1	0	3. Casa	NO reactivo					1	1	2	PTO NARIÑO				4	26	Masculino	31	Rural		Partero(a)		Subsidiado								1		1					1		1
1	1	1	1	1	0	1	1	1	1	1	1. Hospital	NO reactivo					1	1	2	PTO NARIÑO		Otro		3	25	Femenino	31	Urbana		Médico(a)		Subsidiado			1	0				1		1	0				1	12	1
1	1	1	1	1	1	0	0	0	0	0	3. Casa	NO reactivo					1	2	8	PTO NARIÑO		Siempre		2	23	Femenino	28	Rural		Promotor		Subsidiado			1	0				1		1	0				1	18	1
1	1	1	1	1	0	1	1	1	1	0	3. Casa	NO reactivo					1	2	8	PTO NARIÑO		Siempre		3	29	Femenino	28	Rural		Promotor		Subsidiado			1	0				1		1	0				1	18	1
1	1	1	1	1	0	0	0	0	0	0	1. Hospital	NO reactivo					1	1	5	PTO NARIÑO		Siempre		1	19	Femenino	25	Rural		Médico(a)		Subsidiado			1	0				1		1	0				1	20	1
1	1	1	1		0	1	1	1	1	0	3. Casa	NO reactivo					1	2	9	PTO NARIÑO		Siempre		2	22	Masculino	25	Rural		Partero(a)		Subsidiado			1	1				1		1	0				0		1
1	1	1	1	1	0	0	0	0	0	0	3. Casa						1	2	10	PTO NARIÑO		Siempre		9	43	Masculino	56	Rural		Partero(a)		Contributivo			1	0				1		0	0				1	15	1
1	1	1	1	1		1	1	1	1	1	1. Hospital						1	2	11	LETICIA		Otro		1	16	Femenino	21	Urbana		Médico(a)		Subsidiado	1		1	1				1		1	0				1		1
0	1	1	1	1	1	0	0	0	0	0	3. Casa	NO reactivo					1	2	12	PTO NARIÑO		Otro		5		Masculino	43	Rural		Promotor		Subsidiado	10		1	0				1		0	0				1	18	1
1	1	1	1	1	1	0	0	0	0	0	3. Casa	NO reactivo					1	2	12	PTO NARIÑO		Siempre		7		Femenino	43	Rural		Promotor		Subsidiado			1	0				1		0	0				1	23	1
1	1	1	1	1	1						1. Hospital	NO reactivo					1	2	12	LETICIA		Siempre		6		Masculino		Urbana		Médico(a)		Subsidiado			1	0				1		1	0				1	18	1
1	1	1	1	1	1	0	0	0	0	0	3. Casa	NO reactivo					1	2	12	PTO NARIÑO		Siempre		8		Masculino		Rural		Promotor		Subsidiado			1	0				1		1	0				1	18	1
1	1	1	1	1	0	1	1	1	1	1	3. Casa	NO reactivo					1	2	12	PTO NARIÑO		Siempre		2	21	Femenino		Rural		Partero(a)		Subsidiado			1	1				1	1	1	0				0		1
1	1	1	1	1	0	0	0	0	0	0	3. Casa	NO reactivo					1	2	12	PTO NARIÑO		Siempre		1	17	Femenino		Rural		Promotor		Subsidiado			1	0				1		0	0				1	12	1
1	1	1	1	1	0	1	1	1	1	1	3. Casa						1	2	12	PTO NARIÑO		Siempre		2	18	Masculino		Rural		Promotor		Subsidiado			1	1				1		1	0				0		1
1	1	1	1	1	1	0	0	0	0	0	3. Casa	NO reactivo					1	2	13	PTO NARIÑO		Siempre		1	32	Masculino	46	Rural		Promotor		Contributivo			1	0				1		0	0				1	14	1
1	1	1	1	1	1	0	0	0	0	0	3. Casa	NO reactivo					1	2	13	PTO NARIÑO		Siempre		1	32	Masculino	46	Rural		Promotor		Contributivo			1	0				1		0	0				1	14	1
1	1	1	1	1	1	0	0	0	0	0	3. Casa	NO reactivo					1	2	14	PTO NARIÑO		Siempre		3	29	Femenino	43	Rural		Familiar		Subsidiado	9		1	0				1		0	0				1	20	1
1	1	1	1	1	1	0	0	0	0	0	3. Casa	NO reactivo					1	2	14	PTO NARIÑO		Siempre		4	31	Masculino	43	Rural		Familiar		Subsidiado			1	0				1		1	0				1	21	1
1	1	1	1	1	0	0	0	1	0	1	3. Casa	NO reactivo					1	2	15	PTO NARIÑO		Siempre		1	19	Femenino	22	Rural		Familiar		Subsidiado			1	1				1		0	0				0		1
1	1	1	1	1	0	0	0	0	0	0	3. Casa	NO reactivo					1	2	16	PTO NARIÑO		Siempre			23	Masculino		Rural		Partero(a)		Subsidiado			1	0				1		1	0				1	26	1
1	1	1	1	1	1	0	0	0	0	0	3. Casa	NO reactivo					1	2	17	PTO NARIÑO		Siempre		2	26	Femenino	35	Rural		Promotor		Contributivo			1	0				1		1	0				1	16	1
1	1	1	1	1	0	1	1	1	1	1	3. Casa	NO reactivo					1	2	17	PTO NARIÑO		Siempre		3	34	Femenino	35	Rural		Partero(a)		Contributivo		21	1	0				1		1	0				1	18	1
0	1	1	1	1	0	0	0	0	0	0	3. Casa						1	2	17	PTO NARIÑO		Siempre		1	23	Masculino	35	Rural		Promotor		Subsidiado			1	0				1		0	0				1	20	1
1	1	1	1	1	1	0	0	0	0	0	3. Casa	NO reactivo					1	2	18	PTO NARIÑO		Siempre		1	21	Masculino	30	Rural		Partero(a)		Subsidiado			1	0				1		1	0				1	12	1
1	1	1	1	1	1	0	0	0	0	0	3. Casa	NO reactivo					1	2	18	PTO NARIÑO		Siempre		2	23	Masculino	30	Rural		Partero(a)		Subsidiado			1	0				1		1	0				1	12	1
1	1	1	1	1	1	0	0	0	0	0	3. Casa	NO reactivo					1	2	18	PTO NARIÑO		Siempre			26	Femenino	30	Rural		Partero(a)		Subsidiado			1	0				1		1	0				1	8	1
1	1	1	1	1	0	0	0	0	0	0	3. Casa	NO reactivo					1	2	19	PTO NARIÑO		Siempre		4		Femenino	66	Rural		Partero(a)		Subsidiado			1	0				1		0	0				1	18	1
1	1	1	1	1	1	0	0	0	0	0	3. Casa	NO reactivo					1	2	19	PTO NARIÑO		Siempre		5		Femenino	66	Rural		Familiar		Subsidiado			1	0				1		1	0				1	18	1
1	1	1	1	1	0	0	0	0	0	0	3. Casa	NO reactivo					1	2	19	PTO NARIÑO		Siempre		6		Masculino	66	Rural		Partero(a)		Subsidiado			1	0				0		1	0				1	18	1
1	1	1	1	1	0	1	0	1	1	1	1. Hospital	NO reactivo					1	2	19	PTO NARIÑO		Siempre		7		Femenino	66	Urbana		Médico(a)		Subsidiado			1	1				1		1	0				0		1
1	1	1	1	1	1	0	0	0	0	0	3. Casa						1	2	20	ANTIOQUIA		Otro		6		Femenino	48	Rural		Partero(a)		Ninguno	1		1	0				1		1	0				1	12	1
1	1	1	1	1	1	0	0	0	0	0	3. Casa						1	2	20	ANTIOQUIA		Otro		7	42	Masculino	48	Rural		Partero(a)		Ninguno	1		1	0				1		0	0				1	12	1
1	1	1	1	1	0	1	1	1	1	1	1. Hospital	NO reactivo					1	2	21	LETICIA		Otro		2	18	Femenino	26	Urbana		Médico(a)		Subsidiado	1		1	0				1		1	0				1	24	1
1	1	1	1	1	1	0	0	0	0	0	2. Centro de salud	NO reactivo					1	2	21	PTO NARIÑO		Siempre			37	Femenino	48	Urbana		Médico(a)		Subsidiado			1	0				1		1	0				1	36	1
1	1	1	1	1	0	1	1	1	0	0	3. Casa	NO reactivo					1	3	1	PTO NARIÑO		Siempre		3	28	Masculino	29	Rural		Promotor		Subsidiado			1	0				1		1	0				0	6	1
1	0	0	0	1	1	0	0	0	0	0	3. Casa	NO reactivo					1	3	2	PTO NARIÑO				1	15	Masculino	33	Rural		Familiar		Subsidiado			1	0				1		0	0				1	24	1
0	1	1	1	1	1	0	0	0	0	0	3. Casa	NO reactivo					1	3	2	PTO NARIÑO				2	18	Masculino	33	Rural		Partero(a)		Subsidiado			1	0				1		0	0				1	12	1
1	1	1	1	1	1	0	0	0	0	0	3. Casa	NO reactivo					1	3	2	PTO NARIÑO		Siempre		2		Masculino		Rural		Partero(a)		Subsidiado			1	0				1		1	0				0	4	1
1	1	1	1	1	0	1	1	1	1	0	3. Casa	NO reactivo					1	3	2	PTO NARIÑO		Siempre		4	29	Masculino	33	Rural		Partero(a)		Subsidiado			1	0				1		1	0				0	12	1
1	1	1	1	1	1	0	0	0	0	0	3. Casa	NO reactivo					1	3	3	PTO NARIÑO		Otro		5		Masculino	42	Rural		Partero(a)		Subsidiado	8		1	0				1		0	0				1		1
1	1	1	1	1	1	0	0	0	0	0	3. Casa	NO reactivo					1	3	3	PTO NARIÑO		Otro				Masculino	42	Rural		Partero(a)		Subsidiado	3		1	0				1		0	0				1	6	1
1	1	1	1	1	1	0	0	0	0	0		Reactivo	NO reactivo				1	3	3							Femenino						Subsidiado								0		0					1		1
1	1	1	1	1	0	1	1	1	1	1	3. Casa	NO reactivo					1	3	3	PTO NARIÑO						Masculino	42	Rural		Partero(a)		Subsidiado			1	0				1		1	0				0	6	1
1	1	1	1	1	0	1	1	1	1	1	1. Hospital	NO reactivo					1	3	4	LETICIA		Siempre		1	19	Masculino	20	Urbana		Médico(a)		Subsidiado			1	0				1		1	0				0	12	1
1	1	1	1	1	0	0	0	0	0	0	1. Hospital	NO reactivo					1	3	4	PTO NARIÑO		Otro		1	18	Masculino	27	Urbana		Médico(a)		Subsidiado	1		1	0				1		1	0				1	6	1
1	1	1	1	1	0	1	1	1	0	0	3. Casa						1	3	4	PTO NARIÑO		Siempre		2	20	Femenino	27	Rural		Partero(a)		Subsidiado			1	0				1		1	0				0	6	1
1	1	1	1	0	0	1	1	1	1	0	3. Casa						1	3	4	PTO NARIÑO		Siempre		3	21	Masculino	27	Rural		Partero(a)		Subsidiado			1	1				1		1	0				0		1
1	1	1	1	1	1	0	0	0	0	0	3. Casa	NO reactivo					1	3	5	PTO NARIÑO		Otro		3	24	Masculino	37	Rural		Familiar		Subsidiado	9		1	0				1		1	0				1	24	1
1	1	1	1	1	0	0	0	0	0	0	3. Casa	NO reactivo					1	3	5	PTO NARIÑO		Siempre			32	Masculino	37	Rural		Familiar					1	0				1		1	0				0	24	1
1	1	1	1	1	1	0	0	0	0	0	3. Casa	NO reactivo					1	3	6	PTO NARIÑO		Siempre		1	22	Masculino	27	Rural		Partero(a)		Subsidiado			1	0				0		0	0				1	12	1
1	1	1	1	1	0	0	0	0	0	0	3. Casa	NO reactivo					1	3	6	PTO NARIÑO		Siempre		2	24	Masculino	27	Rural		Familiar		Subsidiado			1	0				0		0	0				1	12	1
1	1	1	1	1	1	0	0	0	0	0	3. Casa	NO reactivo					1	3	7	PTO NARIÑO		Siempre				Femenino		Rural		Familiar		Subsidiado			1	0				1		0	0				0	6	1
1	1	1	1	1	1	0	0	0	0	0	3. Casa	NO reactivo					1	3	7	PTO NARIÑO		Siempre		10	48	Femenino	60	Rural		Familiar		Subsidiado			1	0				1		0	0				1	24	1
1	1	1	1	1	1	0	0	0	0	0	3. Casa	NO reactivo					1	3	7	PTO NARIÑO		Otro				Masculino		Rural		Familiar		Subsidiado	7		1	0				1		0	0				1	6	1
1	1	1	1	1	0	0	0	0	0	0	3. Casa						1	4	1	PTO NARIÑO				3	22	Masculino	27	Rural		Partero(a)		Subsidiado			1	0				1		1	0				0	18	1
1	1	1	1	1	1	0	0	0	0	0	3. Casa	NO reactivo					1	4	1	PTO NARIÑO		Siempre		1	16	Masculino		Rural		Partero(a)		Subsidiado			1	0				1		0	0				1	15	1
1	1	1	1	1	1	0	0	0	0	0	3. Casa	NO reactivo					1	4	1	PTO NARIÑO		Siempre		2	19	Masculino		Rural		Partero(a)		Subsidiado			1	0				1	1	1	0				1	18	1
1	1	1	1	1	1	0	0	0	0	0	1. Hospital	NO reactivo					1	5	1	PTO NARIÑO				15		Masculino		Urbana		Médico(a)		Subsidiado			1	0				1		1	0				1	24	1
1	1	1	1	1	0	0	0	1	1	0	1. Hospital						1	5	1	PTO NARIÑO		Otro		16		Masculino		Urbana		Médico(a)		Subsidiado	1	6	1	0				1		1	0				1	24	1
1	1	1	1	1	1	0	0	0	0	0	3. Casa	NO reactivo					1	5	2	PTO NARIÑO				5		Femenino	47	Rural		Nadie		Subsidiado			1	0				1		1	0				1	48	1
1	1	1	1	1	0	0	0	0	0	0	3. Casa	NO reactivo					1	5	2	PTO NARIÑO		Siempre		8		Masculino	47	Rural		Familiar		Subsidiado			1	0				1		1	0				1	48	1
1	1	1	1	1	0	1	1	1	1	0	3. Casa	NO reactivo					1	5	2	PTO NARIÑO		Siempre		9		Masculino		Rural		Familiar		Subsidiado			1	1				1		1	0				1		1
1	1	1	1	1	1	0	0	0	0	0	1. Hospital	NO reactivo					1	5	3	PTO NARIÑO				2	14	Masculino	42	Urbana		Médico(a)		Subsidiado			1	0				1		0	0				1	18	1
1	1	1	1	1	1	0	0	0	0	0	1. Hospital	NO reactivo					1	5	3	PTO NARIÑO				3	15	Femenino	42	Urbana		Médico(a)		Subsidiado			1	0				1		1	0				1	15	1
1	1	1	1	1	1	0	0	0	0	0	1. Hospital	NO reactivo					1	5	3	PTO NARIÑO				4	17	Masculino	42	Urbana		Médico(a)		Subsidiado			1	0				1		1	0				1	12	1
1	1	1	1	0	0	1	1	1	1	0	1. Hospital						1	5	3	PTO NARIÑO				6	28	Femenino	42	Urbana		Médico(a)		Subsidiado			1	1				1		1	0				0		1
1	1	1	1	1	1	0	0	0	0	0	1. Hospital	NO reactivo					1	5	4	PTO NARIÑO		Siempre		1	17	Femenino	28	Urbana		Médico(a)		Subsidiado			1	0				1		1	0				1	12	1
1	1	1	1	1	1	0	0	0	0	0	3. Casa	NO reactivo					1	5	5	PTO NARIÑO				2		Femenino	39	Rural		Partero(a)		Subsidiado			1	0				1		1	0				1	6	1
1	1	1	1	1	1	0	0	0	0	0	3. Casa						1	5	5	PTO NARIÑO				3		Femenino	39	Rural		Partero(a)		Subsidiado			1	0				1		1	0				1	4	1
1	1	1	1	1	0	0	0	0	0	0	3. Casa	Reactivo	No reactivo				1	5	5	PTO NARIÑO				4		Femenino	39	Rural		Partero(a)		Subsidiado			1	0				1		1	0				1	6	1
1	1	1	1	1	1	0	0	0	0	0	3. Casa	NO reactivo					1	5	5	PTO NARIÑO				1		Femenino	39	Rural		Partero(a)		Subsidiado			1	0				1		1	0				1	7	1
1	1	1	1	0	0	1	1	1	1	0	3. Casa						1	5	5	PTO NARIÑO		Siempre		5	29	Masculino	39	Rural		Partero(a)		Subsidiado			1	1				1		1	0				0		1
1	1	1	1	1	0	1	1	1	1	1	3. Casa						1	5	6	PTO NARIÑO		Siempre		3	24	Masculino	25	Rural		Partero(a)		Ninguno			1	0				1		1	0				1	18	1
1	1	1	1	1	1	0	0	0	0	0	1. Hospital	NO reactivo					1	5	6	PTO NARIÑO		Otro		1		Femenino	27	Urbana		Médico(a)		Subsidiado	5		1	0				1		1	0				1	12	1
1	1	1	1	1	0	0	0	0	0	0	3. Casa	NO reactivo					1	5	6	PTO NARIÑO		Siempre		2		Femenino	27	Rural		Partero(a)		Subsidiado			1	0				1		1	0				1	12	1
1	1	1	1	0	1	0	0	0	0	0	1. Hospital	NO reactivo					1	5	7	PTO NARIÑO		Siempre		4	21	Masculino	44	Urbana		Médico(a)		Subsidiado			1	0				1		0	0				1	12	1
1	1	1	1	1	0	0	0	0	0	0	3. Casa	NO reactivo					1	5	7	PTO NARIÑO		Siempre		3		Masculino	44	Rural		Partero(a)		Subsidiado			1	0				1		0	0				1	12	1
1	1	1	1	1	0	1	1	1	1	1	3. Casa	NO reactivo					1	5	7	PTO NARIÑO		Siempre		5	30	Masculino	44	Rural		Partero(a)		Subsidiado			1	0				1		1	0				1	24	1
1	1	1	1	1	1	0	0	0	0	0	3. Casa						1	5	8	PTO NARIÑO		Siempre		3		Femenino	36	Rural		Familiar		Subsidiado			1	0				1		1	0				1	9	1
1	1	1	1	1	1	0	0	0	0	0	3. Casa	NO reactivo					1	5	8	PTO NARIÑO		Siempre		4		Femenino	36	Rural		Familiar		Subsidiado			1	0				1		1	0				1		1
1	1	1	1	1	0	0	0	0	0	0	3. Casa	NO reactivo					1	5	8	PTO NARIÑO		Siempre		5	27	Femenino	36	Rural		Familiar		Subsidiado			1	0				1		0	0				1	12	1
1	1	1	1	1	1	0	0	0	0	0	3. Casa	NO reactivo					1	5	8	PTO NARIÑO		Siempre		1		Femenino	36	Rural		Familiar		Subsidiado			1	0				0	0	0	0				1	9	1
0	1	1	0	1	1	0	0	0	0	0	1. Hospital	NO reactivo					1	5	9	PTO NARIÑO		Siempre		1	16	Masculino	28	Rural		Médico(a)		Subsidiado			1	0				1		0	0				0	9	1
0	1	1	1	1	0	1	1	1	1	0	3. Casa	NO reactivo					1	5	10	PTO NARIÑO		Siempre		3	25	Masculino	29	Rural		Partero(a)		Subsidiado			1	0				1		0	0				1	12	1
1	1	1	1	1	1	0	0	0	0	0	3. Casa	NO reactivo					1	5	10	PTO NARIÑO		Siempre		1	18	Masculino	29	Rural		Partero(a)		Subsidiado			1	0				1		1	0				1	17	1
1	1	1	1	1	0	0	0	0	0	0	3. Casa	NO reactivo					1	5	10	PTO NARIÑO		Siempre		2	20	Femenino	29	Rural		Partero(a)		Subsidiado			1	0				1		1	0				1	24	1
0	1	1	1	1	0	0	0	0	0	0	3. Casa	NO reactivo					1	5	11	PTO NARIÑO		Siempre		3		Masculino	32	Rural		Familiar		Subsidiado			1	0				1		0	0				1	12	1
1	1	1	1	1	1	0	0	0	0	0	3. Casa	NO reactivo					1	5	11	PTO NARIÑO	10	Siempre		4		Masculino	32	Rural		Familiar		Subsidiado			1	0				1		0	0				1	12	1
1	1	1	1	1	0	0	0	0	0	0	3. Casa	NO reactivo					1	5	11	PTO NARIÑO		Siempre		5		Masculino	32	Rural		Familiar		Subsidiado			1	0				1		1	0				1	9	1
1	1	1	1	1	1	0	0	0	0	0	3. Casa	NO reactivo					1	5	11	PTO NARIÑO		Siempre		6		Femenino	32	Rural		Familiar		Subsidiado			1	0				1		0	0				1	12	1
1	1	1	1	1	0	0	0	0	0	0	3. Casa	NO reactivo					1	5	11	PTO NARIÑO		Siempre		7		Masculino	32	Rural		Familiar		Subsidiado			1	0				1		1	0				1	12	1
1	1	1	1	1	0	1	1	1	1	1	3. Casa						1	5	11	PTO NARIÑO		Siempre		8		Femenino	32	Rural		Familiar		Subsidiado			1	1				1		0	0				0		1
1	1	1	1	1	1	0	0	0	0	0	3. Casa	NO reactivo					1	5	12	PTO NARIÑO				4		Femenino	32	Rural		Familiar		Subsidiado			1	0				1		1	0				1	24	1
1	1	1	1	1	1	0	0	0	0	0	3. Casa	NO reactivo					1	5	12	PTO NARIÑO		Siempre		5		Femenino	32	Rural		Familiar		Subsidiado			1	0				1		0	0				1	24	1
1	1	1	1	1	1	0	0	0	0	0	3. Casa						1	5	12	PTO NARIÑO				6		Masculino	32	Rural		Familiar		Subsidiado			1	0				1		1	0				1	12	1
1	1	1	1	1	1	0	0	0	0	0	3. Casa	NO reactivo					1	5	13	PTO NARIÑO		Otro		6		Femenino	44	Rural		Partero(a)		Subsidiado	1		1	0				1		0	0				1	24	1
1	1	1	1	1	0	0	0	0	0	0	3. Casa	NO reactivo					1	5	13	PTO NARIÑO		Siempre		7	34	Masculino	44	Rural		Partero(a)		Subsidiado			1	1				1		1	0				1		1
1	1	1	1	1	1	0	0	0	0	0	3. Casa	NO reactivo					1	5	13	PTO NARIÑO		Siempre		7	30	Femenino	44	Rural		Nadie		Subsidiado			1	0				1		0	0				1	36	1
1	1	1	1	1	0	0	0	1	1	0	3. Casa	Reactivo	No reactivo				1	6	1	PTO NARIÑO		Siempre		3	25	Masculino	32	Rural		Familiar		Subsidiado			1	0				1		1	0				0	11	1
1	1	1	1	1	0	0	0	0	0	0	3. Casa						1	6	1	PTO NARIÑO		Siempre		2	25	Masculino	32	Rural		Familiar		Subsidiado			1	0				1		1	0				1	11	1
1	1	1	1	1	0	0	0	0	0	0	1. Hospital	NO reactivo					1	6	2	LETICIA		Siempre		3		Femenino	45	Urbana		Médico(a)		Subsidiado			1	0				1		1	0				1	18	1
1	1	1	1	1	0	0	0	0	0	0	1. Hospital	NO reactivo					1	6	2	LETICIA		Siempre		2	23	Femenino	45	Urbana		Médico(a)		Subsidiado			1	0				1		0	0				1	18	1
1	0	0	0	1	1	0	0	0	0	0	1. Hospital	NO reactivo					1	6	2	LETICIA		Siempre		1	21	Femenino	45	Urbana		Médico(a)		Subsidiado			1	0				0	0	1	0				0	13	1
1	1	1	1	1	0	1	1	1	1	1	1. Hospital						1	6	3	LETICIA		Siempre		3	26	Femenino	28	Urbana		Médico(a)		Subsidiado			1	1				1		1	0				0		1
1	1	1	1	1	0	1	1	1	1		1. Hospital						1	6	4	PTO NARIÑO		Siempre		3	22	Masculino	26	Urbana		Médico(a)		Subsidiado			1	1				1		1	0				0		1
1	1	1	1	1	1	0	0	0	0	0	1. Hospital	NO reactivo					1	6	4	PTO NARIÑO		Siempre		1	16	Masculino	26	Urbana		Médico(a)		Subsidiado			1	0				1		1	0				1	12	1
1	1	1	1	1	0	0	0	0	0	0	1. Hospital	NO reactivo					1	6	4	LETICIA		Siempre		2	17	Masculino	26	Urbana		Médico(a)		Subsidiado			1	0				1		0	0				1	12	1
0	0	0	0	1	0	0	0	0	0	0	3. Casa	NO reactivo					1	6	5	PTO NARIÑO		Siempre		3		Femenino		Rural		Nadie		Subsidiado			1	0				1		1	0				1	24	1
1	1	1	0	1	1	0	0	0	0	0	3. Casa	NO reactivo					1	6	5	PTO NARIÑO		Siempre		4		Femenino		Rural		Nadie		Subsidiado			1	0				1		1	0				1	12	1
1	1	1	1	1	1	0	0	0	0	0	1. Hospital	NO reactivo					1	6	6	TARAPACA		Otro		1	26	Masculino		Rural		Médico(a)		Subsidiado	4		1	0				1		1	0				1	24	1
1	1	1	1	1	0	0	0	1	0	0	3. Casa						1	6	6	PTO NARIÑO		Siempre		2		Femenino		Rural		Familiar		Subsidiado			1	0				1		1	0				1	12	1
0	1	1	1	0	0	1	1	1	1	0	3. Casa						1	6	6	PTO NARIÑO		Siempre		3	27	Femenino	30	Rural		Familiar		Subsidiado			1	1					1	0	0				0		1
1	1	1	1	1	0	1	1	1	1	1	1. Hospital	NO reactivo					1	6	7	PTO NARIÑO		Siempre		5	27	Femenino	29	Urbana		Médico(a)		Subsidiado			1	0				1		1	0				1	9	1
0	1	1	1	1	1	0	0	0	0	0	3. Casa	NO reactivo					1	6	7	PTO NARIÑO		Siempre		3	13	Femenino	29	Rural		Familiar		Subsidiado			1	0				1		0	0				1	12	1
1	1	1	1	1	0	0	0	0	0	0	3. Casa	NO reactivo					1	6	7	PTO NARIÑO		Siempre		4	18	Femenino	29	Rural		Familiar		Subsidiado			1	0				1		1	0				1	24	1
1	1	1	1	1	1	0	0	0	0	0	3. Casa						1	6	7	PTO NARIÑO		Siempre		2	14	Femenino	29	Rural		Familiar		Subsidiado			1	0				1		1	0				1	24	1
1	1	1	1	1	1	0	0	0	0	0	3. Casa	NO reactivo					1	6	8	PTO NARIÑO		Siempre		9		Femenino	58	Rural		Familiar		Subsidiado			1	0				1		1	0				1	24	1
1	1	1	1	1	0	0	0	0	0	0	3. Casa	NO reactivo					1	6	8	PTO NARIÑO		Siempre		10		Masculino	58	Rural		Familiar		Subsidiado			1	0				1		1	0				1	24	1
1	1	1	1	1	1	0	0	0	0	0	3. Casa	NO reactivo					1	6	8	PTO NARIÑO		Siempre		7		Femenino	58	Rural		Familiar		Subsidiado			1	0				1		0	0				1	24	1
1	1	1	1	1	1	0	0	0	0	0	3. Casa	NO reactivo					1	6	8	PTO NARIÑO		Siempre		8		Femenino	58	Rural		Familiar		Subsidiado			1	0				1		0	0				1	24	1
1	1	1	1	1	0	1	1	1	1	1	3. Casa	NO reactivo					1	6	9	PTO NARIÑO		Siempre		1	18	Femenino	29	Rural		Familiar		Subsidiado			1	1				1		1	0				1		1
1	1	1	1	1		1	1	1	1	1	3. Casa	No reactivo					1	3	2	PUERTO NARIÑO		Siempre		7	38	Masculino	43	Rural		Familiar		Subsidiado			1	1				1		0	0				0		1
1	1	1	1	1							3. Casa	No reactivo					1	7	2	PUERTO NARIÑO		Siempre		6	35	Femenino	43	Rural		Familiar		Subsidiado			1					1		1	0				1	24	1
1	1	1		1	0	0	0	0	0	0	3. Casa	No reactivo					1	7	2	PUERTO NARIÑO		Siempre		4	27	Femenino	43	Rural		Familiar		Subsidiado			1					1		1	0				1	68	1
1	1	1	1	0	0	0	0	0	0	0	3. Casa	No reactivo					1	3	2	PUERTO NARIÑO		Siempre		5	30	Masculino	43	Rural		Familiar		Subsidiado			1	0				1		0	0				1	24	1
1	1	1	1	1	1	0	0	0	0	0	3. Casa	No reactivo					1	7	1	PUERTO NARIÑO		Siempre		1	17	Femenino	27	Rural		Familiar		Subsidiado			1					1		1	0				1	12	1
1	1	1	1	1	0	0	0	0	0	0	3. Casa	No reactivo					1	7	1	PUERTO NARIÑO		Siempre		2	20	Femenino	27	Rural		Familiar		Subsidiado			1					1		0	0				1	12	1
1	1	1	1	1	0	1	1	1	1	1	3. Casa	No reactivo					1	7	1	PUERTO NARIÑO		Siempre		3	22	Masculino	27	Rural		Familiar		Subsidiado			1	1				1		1	0				0		1
1	1	1	1	1	1	0	0	0	0	0	3. Casa						1	7	3			Siempre		6	28	Masculino	44	Rural		Familiar		Subsidiado			1					1		0	1	9		1	1	12	1
1	1	1	1	1	1	0	0	0	0	0	3. Casa	No reactivo					1	7	3	PUERTO NARIÑO		Siempre		8	31	Femenino	44	Rural		Familiar		Subsidiado			1	0				1		0	0				1	24	1
1	1	1	1	1	1	0	0	0	0	0	3. Casa	No reactivo					1	7	3	PUERTO NARIÑO		Siempre		9	33	Femenino	44	Rural		Familiar					1					1		0	0				1	12	1
1	1	1	1	1	0	0	0	0	0	0	3. Casa	No reactivo					1	7	3	PUERTO NARIÑO		Siempre				Femenino	44	Rural		Familiar		Subsidiado			1	1				1		0	0				1		1
1	1	1	1	1	1	0	0	0	0	0	3. Casa	No reactivo					1	7	3	PUERTO NARIÑO		Siempre		5	25	Femenino	44	Rural		Familiar		Subsidiado			1						1	0	0				0	12	1
1	1	1	1	1	1	0	0	0	0	0	3. Casa						1	7	3	PUERTO NARIÑO		Siempre		7	29	Masculino	44	Rural		Familiar		Subsidiado			1					1		0	0				1	12	1
1	1	1	1	0	0	1	1	1	1	0	3. Casa	No reactivo					1	7	4	PUERTO NARIÑO		Siempre		9	32	Femenino	47	Rural		Familiar		Subsidiado			1	1				1		1	0				0		1
1	1	1	1	1	0	0	0	0	0	0	3. Casa	No reactivo					1	7	4	PUERTO NARIÑO		Siempre		8	29	Femenino	47	Rural		Familiar		Subsidiado			1					1		1	0				1	12	1
1	1	1	1	1	1	0	0	0	0	0	3. Casa						1	7	4	PUERTO NARIÑO		Siempre		6	26	Femenino	47	Rural		Familiar		Subsidiado			1	0				1		0	0				1	12	1
1	1	1	1	1	1	0	0	0	0	0	3. Casa	No reactivo					1	7	5	PUERTO NARIÑO		Siempre		2	30	Masculino	43	Rural		Familiar		Subsidiado			1					1		1	0				1	24	1
1	1	1	1	1	0	0	0	1	1	0	1. Hospital						1	7	6	PUERTO NARIÑO		Siempre		7	34	Masculino	33	Urbana		Médico(a)		Subsidiado			1	1				1		1	0				1		1
1	1	1	1	1	0	1	0	1	1	0	3. Casa						1	8	1	PUERTO NARIÑO		Siempre		7	38	Masculino	27	Rural		Familiar		Subsidiado			1	1				1		1	0				0		1
1	1	1	1	1	1	0	0	0	0	0	3. Casa	No reactivo					1	8	2	PUERTO NARIÑO		Siempre		9	42	Femenino		Rural		Familiar		Subsidiado			1	0				1		0	0				1		1
1	1	1	1	1	0	0	0	0	0	0	1. Hospital	No reactivo					1	8	3	LETICIA		Otro		1	16	Masculino	23	Urbana		Médico(a)		Subsidiado	3		1					1		1	0				1	12	1
0	1	1	1	1	0	1	0	1	1	1	1. Hospital						1	8	3	PUERTO NARIÑO		Otro		2	17	Masculino	23	Urbana		Médico(a)		Subsidiado	1	10	1					1		1	0				1	9	1
1	1	1	1	1	0	0	0	0	0	0	1. Hospital	No reactivo					1	8	3	LETICIA		Siempre		1	16	Masculino	23	Urbana		Médico(a)		Subsidiado			1					1		1	0				1	9	1
1	1	1	1	1	0	0	0	1	1	1	1. Hospital	No reactivo					1	8	4	PUERTO NARIÑO		Otro		1	15	Femenino	23	Urbana		Médico(a)		Subsidiado	2		1					1		1	0				1	8	1
1	1	1	1	1	0	1	1	0	0	0	1. Hospital	No reactivo					1	8	5	PUERTO NARIÑO		Siempre		2	20	Femenino	24	Urbana		Médico(a)		Subsidiado			1	1				1		1	0				1		1
1	1	1	1	1	1	0	0	0	0	0	1. Hospital	No reactivo					1	8	6	PUERTO NARIÑO		Otro		4	28	Femenino	34	Urbana		Médico(a)		Subsidiado	5		1					1		1	0				1	60	1
0	1	1	1	1	1	0	0	0	0	0	3. Casa	No reactivo					1	8	6	PUERTO NARIÑO		Otro		2	21	Masculino	34	Rural		Familiar		Subsidiado	12		1					1		0	0				0	24	1
1	1	1	0	1	1	0	0	0	0	0		No reactivo					1	8	6							Masculino														1		1					1		1
1	1	1	1	1	1	0	0	0	0	0	1. Hospital	No reactivo					1	8	7	PUERTO NARIÑO		Otro		1	18	Masculino	38	Urbana		Médico(a)		Subsidiado	13		1					1		0	0				1	24	1
1	1	1	1	1	1	0	0	0	0	0	1. Hospital	No reactivo					1	8	7	PUERTO NARIÑO		Otro		2	19	Femenino	38	Urbana		Médico(a)		Subsidiado	12		1					1		0	0				1	12	1
1	1	1	1	1	1	0	0	0	0	0	1. Hospital	No reactivo					1	8	7	PUERTO NARIÑO		Siempre		4	21	Masculino	38	Urbana		Médico(a)		Subsidiado			1					1		0	0				1	24	1
1	1	1	1	1	0	1	1	1	1	1	1. Hospital	No reactivo					1	8	8	LETICIA		Otro		1	19	Femenino	22	Urbana		Médico(a)		Subsidiado	1	2	1					1		1	0				0	13	1
1	1	1	1	1	0	0	0	0	0	0	1. Hospital	No reactivo					1	8	8	PUERTO NARIÑO		Otro		9	37	Femenino		Urbana		Médico(a)		Subsidiado	4		1					1		1	0				1	68	1
0	1	1	1	1	0	0	0	1	0	0	1. Hospital						1	9	1	LETICIA		Siempre		7	35	Masculino	46	Urbana		Médico(a)		Subsidiado			1					1		0	0				1	24	1
1	1	1	1	1	0	0	0	0	0	0	3. Casa	No reactivo					1	9	2	PUERTO NARIÑO		Siempre		5	34	Masculino	36	Rural		Familiar		Subsidiado			1					1		1	0				1	24	1
1	1	1	1	0	0	1	1	1	1	0	1. Hospital	No reactivo					1	9	2	PUERTO NARIÑO		Siempre		6	35	Masculino	36	Urbana		Médico(a)		Subsidiado			1					1		1	0				0	9	1
1	1	1	1	1	0	0	0	0	0	0	3. Casa	No reactivo					1	9	3	PUERTO NARIÑO		Otro		8	37	Femenino	44	Rural		Familiar		Subsidiado	3		1					1		1	0				1	58	1
1	1	1	1	1	1	0	0	0	0	0	3. Casa	No reactivo					1	9	3	PUERTO NARIÑO		Otro		7	34	Femenino	44			Familiar		Subsidiado	5		1					1		0	0				1	67	1
1	1	1	1	1	1	0	0	0	0	0	3. Casa	No reactivo					1	9	3	PUERTO NARIÑO		Otro		6	30	Masculino	44	Rural		Familiar		Subsidiado	9		1					1		0	0				1	68	1
0	0	0	0	0	0	0	0	0	0	0	3. Casa	No reactivo					1	9	4	PUERTO NARIÑO		Otro		10	38	Masculino	34	Rural		Nadie		Subsidiado	12		1					0	0	0	0				0	24	1
0	1	1	1	1	0	0	0	0	0	0	3. Casa	No reactivo					1	9	5	PUERTO NARIÑO		Siempre		5	30	Masculino	42	Rural		Familiar		Subsidiado			1					1		0	0				1	24	1
1	1	1	1	1	1	0	0	0	0	0	1. Hospital	No reactivo					1	9	6	PUERTO NARIÑO		Siempre		1	25	Femenino	27	Urbana		Médico(a)		Subsidiado			1					1		1	0				1	24	1
1	1	1	1	1	1	0	0	0	0	0	3. Casa	No reactivo					1	9	7	PUERTO NARIÑO		Otro		6	30	Masculino	49	Rural		Familiar		Subsidiado	9		1					1		0	0				1	12	1
1	1	1	1	1	0	0	0	0	0	0	3. Casa	No reactivo					1	9	7	PUERTO NARIÑO		Otro		7	42	Femenino	49			Familiar		Subsidiado	7		1					1		0	0				1	15	1
1	1	1	1	1	0	0	0	0	0	0	3. Casa						1	9	7	PUERTO NARIÑO		Siempre		8	36	Masculino	49	Rural		Familiar		Subsidiado			1					1		1	0				1	14	1
1	1	1	0	1	0	0	0	0	0	0	3. Casa	No reactivo					1	9	7	PUERTO NARIÑO		Siempre		5		Masculino	49	Rural		Familiar		Subsidiado			1					1		0	0				1	12	1
1	1	1	1	1	0	0	0	0	0	0	1. Hospital						1	9	8	PUERTO NARIÑO		Otro		1	19	Femenino	28			Médico(a)		Subsidiado	4		1					1		1	0				1	13	1
1	1	1	1	1	0	1	1	0	0	0	1. Hospital	No reactivo					1	9	8	PUERTO NARIÑO		Siempre		2	22	Masculino	28	Urbana		Médico(a)		Subsidiado			1					1		1	0				1	24	1
1	1	1	1	1	1	0	0	0	0	0	3. Casa	No reactivo					1	9	9	LETICIA		Otro		4	25	Masculino	42	Rural		Familiar		Subsidiado	11		1					1	1	0	0				1	12	1
1	1	1	1	1	0	0	0	0	0	0	3. Casa	No reactivo					1	9	9	LETICIA	4	Otro		8		Femenino	42	Rural		Familiar		Subsidiado	4		1					1		0	0				1	11	1
1	1	1	1	1	0	1	1	1	1	1	3. Casa	No reactivo					1	9	9	LETICIA		Otro		9	34	Femenino	42	Rural		Familiar		Subsidiado	2		1					1		1	0				1	11	1
1	1	1	1	1	1	0	0	0	0	0	3. Casa	No reactivo					1	9	9	LETICIA		Siempre		5	30	Masculino	42	Rural		Familiar		Subsidiado			1					1		0	0				1	11	1
1	1	1	1	1	1	0	0	0	0	0	3. Casa	No reactivo					1	9	10	PUERTO NARIÑO		Otro		1	18	Masculino		Rural		Familiar		Subsidiado	7		1					1		0	0				1	14	1
1	1	1	1	1	0	0	0	0	0	0	3. Casa						1	9	10	PUERTO NARIÑO		Otro		2	22	Masculino		Rural		Familiar		Subsidiado	3		1					1		1	0				1	18	1
1	1	1	1	1	1	0	0	0	0	0	3. Casa	No reactivo					1	9	11	PUERTO NARIÑO		Otro		8	35	Femenino	44	Rural		Familiar		Subsidiado	4		1					1		1	0				1	12	1
1	1	1	1	1	0	0	0	0	0	0	1. Hospital						1	9	11	PUERTO NARIÑO		Otro		9	37	Masculino	42	Urbana		Médico(a)		Subsidiado	2		1					1		1	0				1	12	1
1	1	1	1	1	1	0	0	0	0	0	1. Hospital	No reactivo					1	9	11	PUERTO NARIÑO		Otro		7	32	Femenino	49	Urbana		Médico(a)		Subsidiado	7		1					1		1	0				1	12	1
1	1	1	1	1	0	1	1	1	1	1	3. Casa	No reactivo					1	9	11	PUERTO NARIÑO		Otro		10	38	Femenino	49	Rural		Familiar		Subsidiado	1	1	1					1		1	0				0	12	1
1	1	1	1	1	1	0	0	0	0	0	1. Hospital	No reactivo					1	9	11	PUERTO NARIÑO				6		Masculino	49	Urbana		Médico(a)		Subsidiado			1					1		0	0				1	12	1
1	1	1	1	1	0	0	0	0	0	0	3. Casa	No reactivo					1	9	12	PUERTO NARIÑO		Siempre		4	37	Masculino	42	Rural		Familiar		Subsidiado			1					1		1	0				1	24	1
1	1	1	1	1	0	0	0	0	0	0	1. Hospital	No reactivo					1	9	13	PUERTO NARIÑO		Otro		1	21	Femenino	20	Urbana		Médico(a)		Subsidiado	3		1	0				1		1	1		4		1	24	1
[truncated: 1 more columns]
