# Supplementary material for: Characterization of hepatitis B virus in Amerindian children and mothers from Amazonas State, Colombia
Source: PLoS One. 2017 Oct 10;12(10):e0181643. doi: 10.1371/journal.pone.0181643 (PMC5634536; doi:10.1371/journal.pone.0181643)
Supplement: S2 Database — Database variables of the study carried out from June 2010 and June 2011 on 572 mothers belonging to 37 amerindian communities setllted on the banks of the Putumayo and Amazonas rivers and theirs tributaries in the Amazonas State, Southern Colombia. (XLSX) [file pone.0181643.s002.xlsx]

## Sheet: base2sandraconresultados
Mnicipio	Cmunidad	Casa	Madre	Tiempmun	Edad_M	LugarN_M	AñosmunM	Mes_munM	Hep_M	Hep_mesM	Hep_añoM	Estudi_M	Primar_M	Secund_M	Univer_M	Etnia_M	Etnia_cu	Hep_casa	Nhepcasa	Cirrosis	Ncirrosis	Hepfulm	Nhepfulm	Cahigado	Ncahigad	Informa2	AntiHBcM	HBAg_M	HBAgC_M	HepD_M	HepA_M	HepC_M	HepE_M	RecStatus	UniqueKey
1	1	1	1	Otro		PTO NARIÑO	11		0			1	5			1	TICUNA	0		0		0		0		Madre								1	1
1	1	2	1	Otro			8		0			1	5	4		1	TICUNA	0		0		0		0		Madre	NO reactivo							1	2
1	1	3	1	Siempre	21	PTO NARIÑO			0			1	4			1	TICUNA	0		0		0		0		Madre								1	3
1	1	4	1	Siempre		PTO NARIÑO			0			1	5			1	TICUNA	0		0		0		0		Madre	Reactivo	NO reactivo						1	4
1	1	5	1	Siempre		PTO NARIÑO			0			1	5	6		1	TICUNA	0		0		0		0		Madre	NO reactivo							1	5
1	1	5	2	Siempre		PTO NARIÑO			0			0				1	TICUNA	0		0		0		0		Madre	Reactivo	NO reactivo						1	6
1	1	6	1	Siempre	20				0			1	5			1	TICUNA	0		0		0		0		Madre	NO reactivo							1	7
1	1	7	1	Siempre		PTO NARIÑO			0			0				1	TICUNA	0		0		0		0		Madre	Reactivo	NO reactivo						1	8
1	1	8	1	Siempre		PTO NARIÑO						0				1	TICUNA	0		0		0		0		Madre	NO reactivo							1	9
1	1	9	1	Siempre	32				0			1	2			1	TICUNA	0		0		0		0		Madre	NO reactivo							1	10
1	1	10	1	Siempre					0			1	3			1	YAGUA	0		0		0		0		Madre	NO reactivo							1	11
1	1	11	1	Siempre		PTO NARIÑO			0			0				1	TICUNA	0		0		0		0		Madre	Reactivo	NO reactivo						1	12
1	1	12	1	Siempre	40	PTO NARIÑO			0			1	3			1	TICUNA	0		0		0		0		Madre	NO reactivo							1	13
1	1	12	2	Siempre		PTO NARIÑO			0			1	5	2		1	TICUNA	0		0		0		0		Madre	NO reactivo							1	14
1	1	13	1	Siempre		PTO NARIÑO			0			1	2			1	TICUNA	0		0		0		0		Madre	Reactivo	NO reactivo						1	15
1	1	14	1	Siempre		PTO NARIÑO			0			1	4			1	TICUNA	0		0		0		0		Madre	NO reactivo							1	16
1	1	15	1	Siempre		PTO NARIÑO			0			1	5			1	TICUNA	0		0		0		0		Madre	Reactivo	NO reactivo						1	17
1	1	16	1	Siempre		PTO NARIÑO			0			0				1	YAGUA	0		0		0		0		Madre	Reactivo	NO reactivo						1	18
1	2	1	1	Otro		PTO NARIÑO	11		0			1	5			1	TICUNA	0		1		0		0		Madre	NO reactivo							1	19
1	2	2	1	Otro			10		0			1	5			1	TICUNA	0		0		0		0		Madre	NO reactivo							1	20
1	2	3	1	Siempre	47				0			1	3			1	TICUNA	0		0		0		0		Madre	Reactivo	NO reactivo						1	21
1	2	4	1	Siempre		PTO NARIÑO			0			1	5			1	COCAMA	0		0		0		0		Madre	NO reactivo							1	22
1	2	4	2	Otro			11		0			1	4			1	TICUNA	0		0		0		0		Madre	NO reactivo							1	23
1	2	5	1	Otro			7		0			1	5	7		1	TICUNA	0		0		0		0		Madre	NO reactivo							1	24
1	2	6	1	Otro			4		0			1	5	2		1	TICUNA	0		0		0		0		Madre								1	25
1	2	7	1	Otro		PTO NARIÑO	5		0			1	5	3		1	TICUNA	0		0		0		0		Madre	NO reactivo							1	26
1	2	8	1	Otro		PTO NARIÑO	10		0			1	5			1	TICUNA	0		0		0		0		Madre	NO reactivo							1	27
1	2	9	1	Otro		PTO NARIÑO	7		0			1	5			1	TICUNA	0		0		0		0		Madre	NO reactivo							1	28
1	2	10	1	Otro		LETICIA	10		0			1	5			1	TICUNA	0		0		0		0		Madre	Reactivo	NO reactivo						1	29
1	2	11	1	Otro			3		0			1	5	2		1	TICUNA	0		0		0		0		Madre								1	30
1	2	12	1	Otro		PTO NARIÑO	10		0			1	5			1	TICUNA	0		0		0		0		Madre	Reactivo	NO reactivo						1	31
1	2	12	2	Siempre		PTO NARIÑO			0			1	5	3		1	TICUNA	0		0		0		0		Madre	Reactivo							1	32
1	2	12	3	Siempre		PTO NARIÑO			0			1	5	2		1	TICUNA	0		0		0		0		Madre	Reactivo	NO reactivo						1	33
1	2	13	1	Otro		PERU	25		0			1	2			1	TICUNA	0		0		0		0		Padre								1	34
1	2	14	1	Siempre		PTO NARIÑO			0			1	5			0		1	1	0		0		0		Madre	NO reactivo							1	35
1	2	15	1	Siempre		PTO NARIÑO			0			1	5	1		1	TICUNA	0		0		0		0		Madre	NO reactivo							1	36
1	2	16	1	Otro			5		0			1	5			1	TICUNA	0		0		0		0		Madre	NO reactivo							1	37
1	2	17	1	Otro			10		0			1	5			1	COCAMA	0		0		0		0		Madre	Reactivo	NO reactivo						1	38
1	2	18	1	Otro		PTO NARIÑO	10		0			1	3			1	TICUNA	0		0		0		0		Madre	NO reactivo							1	39
1	2	19	1	Otro	35	PTO NARIÑO	10		0			1	2			1	TICUNA	0		0		0		0		Madre	Reactivo	NO reactivo						1	40
1	2	20	1	Otro		ANTIOQUIA	1		0			1	5			0		0		0		0		0		Madre								1	41
1	2	21	1	Siempre		PTO NARIÑO			0			1	5			1	TICUNA	1	1	0		0		0		Madre	NO reactivo							1	42
1	2	21	2	Siempre		PTO NARIÑO			0			1	5			1	TICUNA	1	1	0		0		0		Madre	Reactivo	NO reactivo						1	43
1	3	1	1	Siempre		PTO NARIÑO			0			1	3			1	TICUNA	0		0		0		0		Madre	Reactivo	NO reactivo						1	44
1	3	2	1		31				0			1	2			1	TICUNA	0		0		0		0		Madre	Reactivo	NO reactivo						1	45
1	3	3	1						0			0				1	YAGUA	0		0		0		0		Madre	NO reactivo							1	46
1	3	4	1	Siempre		PTO NARIÑO			0			1	5	5		1	TICUNA	0		0		0		0		Madre	NO reactivo							1	47
1	3	4	2			PTO NARIÑO			0			1	5	2		1	TICUNA	0		0		0		0		Madre	NO reactivo							1	48
1	3	5	1	Siempre					0			1	2			1	TICUNA	0		0		0		0		Madre	Reactivo	NO reactivo						1	49
1	3	6	1													1	TICUNA	0		0		0		0		Padre								1	50
1	3	7	1	Siempre		PTO NARIÑO			0			1	2			1	TICUNA	0		0		0		0		Madre	Reactivo	NO reactivo						1	51
1	4	1	1	Otro		PTO NARIÑO	12		1			1	5			1	TICUNA	0		0		0		0		Madre	NO reactivo							1	52
1	4	2	1	Otro		PTO NARIÑO	4		0			1	4			1	TICUNA	0		0		0		0		Madre	NO reactivo							1	53
1	4	3	1		46	PTO NARIÑO			0			1	5			1	TICUNA	0		0		0		0		Madre	NO reactivo							1	54
1	4	4	1	Otro		PTO NARIÑO	5		0			1	2			1	TICUNA	0		0		0		0		Madre	Reactivo	NO reactivo						1	55
1	4	5	1	Otro		PTO NARIÑO	15		0			1	4			1	TICUNA	1	1	0		0		0		Madre	Reactivo	NO reactivo						1	56
1	4	6	1	Otro		PTO NARIÑO	8		0			1	4			1	YAGUA	0		0		0		0		Madre	NO reactivo							1	57
1	4	7	1			PTO NARIÑO			0			1	1			1	TICUNA	0		0		0		0		Madre	NO reactivo							1	58
1	4	8	1	Siempre		PTO NARIÑO			0			1	5	2		1	TICUNA	0		0		0		0		Madre	NO reactivo							1	59
1	4	9	1	Otro		TARAPACA		6	1		1997	1	5	2		1	COCAMA	1	1	0		0		0		Madre	NO reactivo							1	60
1	4	10	1	Siempre		PTO NARIÑO			0			1	4			1	TICUNA	0		0		0		0		Madre	Reactivo	NO reactivo						1	61
1	4	11	1			PTO NARIÑO			0			0				1		0		0		0		0		Madre	Reactivo	NO reactivo						1	62
1	4	12	1	Siempre		PTO NARIÑO			0			0				1	YAGUA	0		0		0		0		Madre	Reactivo	NO reactivo						1	63
1	4	13	1			PTO NARIÑO			0			1	4			1	YAGUA	0		0		0		0		Madre	Reactivo	NO reactivo						1	64
1	4	14	1			PTO NARIÑO			0			1	4			1	TICUNA	0		0		0		0		Madre	Reactivo	NO reactivo						1	65
1	4	15	1	Siempre		PTO NARIÑO			0			1	4			1	TICUNA	0		0		0		0		Madre	NO reactivo							1	66
1	4	16	1	Otro		PTO NARIÑO	2		0			1	2			1	TICUNA	0		0		0		0		Otro familiar	NO reactivo							1	67
1	4	17	1	Siempre	43	PTO NARIÑO			0			0				1	TICUNA	0		0		0		0		Madre	Reactivo	NO reactivo						1	68
1	4	18	1						0			0				1	TICUNA	0		0		0		0		Madre	NO reactivo							1	69
1	4	19	1	Siempre		PTO NARIÑO			0			1	3			1	TICUNA	0		0		0		0		Madre	NO reactivo							1	70
1	4	20	1	Siempre		PTO NARIÑO			0			1	5	1		1	COCAMA	1	1	0		0		1	1	Madre	NO reactivo							1	71
1	4	21	1	Siempre	34				0			1	2			1	TICUNA	0		0		0		0		Madre	Reactivo	NO reactivo						1	72
1	4	22	1	Siempre		PTO NARIÑO			0			1	5	3		1	TICUNA	0		0		0		0		Madre								1	73
1	4	23	1			PTO NARIÑO			0			0				1	YAGUA	0		0		0		0		Madre	Reactivo	NO reactivo						1	74
1	4	24	1			PTO NARIÑO			0			1	5			1	TICUNA	0		0		0		0		Madre	NO reactivo							1	75
1	4	25	1	Siempre		PTO NARIÑO			0			1	3			1	TICUNA	0		0		0		0		Padre								1	76
1	4	26	1	Siempre					0			0				1	TICUNA	0		0		0		0		Madre	NO reactivo							1	77
1	4	27	1	Otro		LETICIA	3		0			1	5	7		0		0		0		0		0		Madre								1	78
1	5	1	1		34	PTO NARIÑO			0			1	3			1	TICUNA	0		0		0		0		Madre	Reactiva	No reactiva						1	1
1	5	2	1		43	PTO NARIÑO			0			1	1			1	TICUNA	0		0		0		0		Madre								1	2
1	5	3	1			PTO NARIÑO			0			1	3			1	TICUNA	0		0		0		0		Madre	No reactiva							1	3
1	5	4	1			PTO NARIÑO			0			1	5	1		1	TICUNA	0		0		0		0		Madre	No reactiva							1	4
1	5	5	1	Otro		TARAPACA	12		1	5	2010	1	4			1	TICUNA	0		0		0		0		Madre	Reactiva	No reactiva						1	5
1	5	6	1	Siempre		PTO NARIÑO			0			1	5	5		1	TICUNA	0		0		0		0		Madre	No reactiva							1	6
1	5	7	1	Siempre		PTO NARIÑO			0			0				1	TICUNA	0		0		0		0		Padre								1	7
1	5	8	1	Siempre					0			1	3			1	TICUNA	0		0		0		0		Padre	Reactiva	No reactiva						1	8
1	5	9	1		26				0			0				1	TICUNA	0		0		0		0		Otro familiar								1	9
1	5	10	1	Otro		PTO NARIÑO	8		0			1	5	3		1	TICUNA	0		0		0		0		Madre	No reactiva							1	10
1	5	11	1	Siempre		PTO NARIÑO			0			1	1			1	TICUNA	0		0		0		0		Madre	No reactiva							1	11
1	5	12	1			PTO NARIÑO			0			1	1			1	TICUNA	1		0		0		0		Madre	Reactiva	No reactiva						1	12
1	5	13	1	Otro		PERU	20		0			1	6			0		0		0		0		0		Madre	No reactiva							1	13
1	6	1	1	Otro		BRASIL	5		0			1	2			1	COCAMA	0		0		0		0		Madre	Reactiva	No reactiva						1	14
1	6	2	1	Otro		PTO NARIÑO	4		0			1	5	2		1	TICUNA	0		0		0		0		Madre	No reactiva							1	15
1	6	3	1	Otro		CHORRERA	2		0			1	5	6		1	HUITOTO	0		0		0		0		Madre	No reactiva							1	16
1	6	4	1	Otro		PTO NARIÑO	7		0			1	5			0		0		0		0		0		Madre	No reactiva							1	17
1	6	5	1	Siempre	36	PTO NARIÑO			0			1	2			1	TICUNA	0		0		0		0		Madre	No reactiva							1	18
1	6	6	1	Otro		PTO NARIÑO	2		0			1	5			1	TICUNA	0		0		0		0		Madre	No reactiva							1	19
1	6	7	1	Siempre	28	PTO NARIÑO			0			1	2			1	TICUNA	0		0		0		0		Madre	No reactiva							1	20
1	6	8	1	Siempre		PTO NARIÑO			0			0				1	TICUNA	0		0		0		0		Madre	Reactiva	No reactiva						1	21
1	6	9	1	Siempre		PTO NARIÑO			0			1	5	4		1	TICUNA	0		0		0		0		Madre	No reactiva							1	22
1	7	2	1	Siempre		PUERTO NARIÑO			0			1	3			1	TICUNA	0		0		0		0		Madre	No reactivo							1	1
1	7	1	1	Otro		PUERTO NARIÑO	8		0			1	5	3		1	TICUNA	0		0		0		0		Madre	No reactivo							1	2
1	7	3	1	Siempre		PUERTO NARIÑO			0			0				1	TICUNA	1	3	0		0		0		Madre	No reactivo							1	3
1	7	4	1	Siempre	33	PUERTO NARIÑO			0			0				1	TICUNA	0		0		0		0		Madre	Reactivo	No reactivo						1	4
1	7	5	1	Siempre		PUERTO NARIÑO			0			1	4			1	TICUNA	0		0		0		0		Madre	Reactivo	No reactivo						1	5
1	7	6	1	Siempre		PUERTO NARIÑO			0			1	3			1	TICUNA	0		0		0		0		Madre	Reactivo	No reactivo						1	6
1	8	1	1	Siempre		PUERTO NARIÑO			0			1	1			1	TICUNA	0		0		0		0		Madre	Reactivo	No reactivo						1	7
1	8	2	1	Siempre		PUERTO NARIÑO			0			0				1	TICUNA	0		0		0		0		Madre	Reactivo	No reactivo						1	8
1	8	3	1	Siempre		PUERTO NARIÑO			0			1	5	1		1	TICUNA	0		0		0		0		Madre	No reactivo							1	9
1	8	4	1	Siempre		PUERTO NARIÑO			0			1	5	1		1	TICUNA	0		0		0		0		Madre	No reactivo							1	10
1	8	5	1	Siempre		PUERTO NARIÑO			0			1	5	5		1	TICUNA	0		0		0		0		Madre	No reactivo							1	11
1	8	6	1	Siempre		PUERTO NARIÑO			0			0				1	TICUNA	0		0		0		0		Madre	No reactivo							1	12
1	8	7	1	Siempre		PUERTO NARIÑO			0			1	3			1	TICUNA	0		0		0		0		Madre	No reactivo							1	13
1	8	8	1	Siempre		PUERTO NARIÑO			0			1	5	3		1	TICUNA	0		0		0		0		Madre	No reactivo							1	14
1	9	1	1	Siempre		PUERTO NARIÑO			0			1	5			1	TICUNA	0		0		0		0		Madre	Reactivo	No reactivo						1	15
1	9	2	1	Siempre		PUERTO NARIÑO			0			1	5			1	TICUNA	0		0		0		0		Madre	Reactivo	No reactivo						1	16
1	9	3	1	Siempre		PUERTO NARIÑO			0			1	4			1	TICUNA	0		0		0		0		Madre	No reactivo							1	17
1	9	4	1	Siempre		PUERTO NARIÑO			0			1	2			1	TICUNA	0		0		0		0		Madre	No reactivo							1	18
1	9	5	1	Siempre		PUERTO NARIÑO			0			1	3			1	TICUNA	0		0		0		0		Madre	No reactivo							1	19
1	9	6	1	Siempre		PUERTO NARIÑO	33		0			1	5	4		1	TICUNA	0		0		0		0		Madre	No reactivo							1	20
1	9	7	1	Siempre		PUERTO NARIÑO	40		0			1	3			1	TICUNA	0		0		0		0		Madre	No reactivo							1	21
1	9	8	1	Siempre		PUERTO NARIÑO	26		0			1	5			1	TICUNA	0		0		0		0		Madre	No reactivo							1	22
1	9	9	1	Siempre		SANTA SOFIA	20		0			1	4			1	TICUNA	0		0		0		0		Madre	No reactivo							1	23
1	9	10	1	Siempre		PUERTO NARIÑO	25		0			1	5	7		1	TICUNA	0		0		0		0		Madre	No reactivo							1	24
1	9	11	1	Siempre		PUERTO NARIÑO	39		0			1	5			1	TICUNA	0		0		0		0		Madre	Reactivo	No reactivo						1	25
1	9	12	1	Siempre		PUERTO NARIÑO	41		0			1	5			1	TICUNA	0		0		0		0		Madre	Reactivo	No reactivo						1	26
1	9	13	1	Siempre		PUERTO NARIÑO	25		0			1	5	6		1	TICUNA	0		0		0		0		Madre	No reactivo							1	27
1	8	8	2	Siempre	42	PTO NARIÑO			0			1	1			1	TICUNA	0		0		0		0		Madre	NO reactivo							1	28
2	1	1	1	Siempre		Leticia			0			1	5			1	Ticuna	0		0		0		0		Madre	NO reactivo							1	1
2	1	2	1	Siempre		Leticia			0			1	4			1	Ticuna	0		0		0		0		Madre	NO reactivo							1	2
2	1	3	1	Siempre		Leticia			0			1	5	2		1	Ticuna	0		0		0		0		Madre	NO reactivo							1	3
2	1	4	1	Siempre	31	Leticia			0			1	2			1	Ticuna	0		0		0		0		Padre								1	4
2	1	5	1	Siempre		Leticia			0			1	5	5		1	Ticuna	0		0		0		0		Madre	NO reactivo							1	5
2	1	6	1	Siempre		Leticia			0			1	5			1	Ticuna	0		1		0		0		Madre	Reactivo	NO reactivo						1	6
2	1	7	1	Siempre		Leticia			0			1	5	6		1	Ticuna	0		0		0		0		Madre	NO reactivo							1	7
2	1	8	1	Siempre		Leticia			0			1	2			1	Ticuna	0		1		0		0		Madre	NO reactivo							1	8
2	1	9	1	Siempre		Leticia			0			1	5			1	Ticuna	0		0		0		0		Madre	NO reactivo							1	9
2	1	9	2	Siempre		Leticia			0			1	5	6		1	Ticuna	0		1		0		0		Madre	NO reactivo							1	10
2	1	10	1	Siempre		Leticia			0			1	5	2		1	Ticuna	0		0		0		0		Madre	NO reactivo							1	11
2	1	11	1	Siempre		Leticia			0			1	5			1	Ticuna	0		1		0		0		Madre	NO reactivo							1	12
2	1	12	1	Siempre		Leticia			0			1	5			1	Ticuna	0		0		0		0		Madre	NO reactivo							1	13
2	1	13	1	Siempre		Leticia			0			1	4			1	Ticuna	0		0		0		0		Madre	NO reactivo							1	14
2	2	1	1	Otro		Brasil	8		0			1	5	2		1	Ticuna	0		0		0		0		Madre	NO reactivo							1	15
2	2	2	1	Siempre		Leticia			0			1	5			1	Ticuna	0		0		0		0		Madre	NO reactivo							1	16
2	3	1	1	Siempre		Leticia			0			1	5	4		1	Ticuna	0		0		0		0		Madre	NO reactivo							1	17
2	3	2	1	Siempre		Leticia			0			1	4			1	Ticuna	0		0		0		0		Madre	NO reactivo							1	18
2	3	2	2															0		0		0		0		Otro familiar								1	19
2	3	3	1	Siempre		Leticia			0			1	3			1	Ticuna	0		0		0		0		Madre								1	20
2	3	4	1	Otro		Pto Nariño	6		0			1	5	4		1	Ticun	0		0		0				Madre	NO reactivo							1	21
2	3	5	1	Otro		Puerto Nariño	2		0			1	5	5		1	Ticuna	0		0		0				Madre	NO reactivo							1	22
2	3	6	1	Siempre		Leticia			0			1	3			1	Cocamu	0		0				0		Madre	NO reactivo							1	23
2	3	7	1	Otro		Leticia	20		0			1	5	2		1	Ticuna	1	1	0		0		0		Madre	Reactivo	NO reactivo						1	24
2	3	8	1	Otro		Leticia	13		0			1	5			1	Ticuna	0		0		0				Madre	NO reactivo							1	25
2	3	9	1	Siempre		LETICIA			0			1	5	2		1	TICUNA	0		0		0		0		Madre								1	26
2	3	10	1	Siempre		LETICIA			0			1	5			1	COCAMA	0		0		0		0		Madre	NO reactivo							1	27
2	3	11	1	Otro		LETICIA	4		0			1	3			1	TICUNA	0		0		0		0		Madre	NO reactivo							1	28
2	3	12	1	Siempre		LETICIA			0			1	5			1	TICUNA	0		0		0		0		Madre	NO reactivo							1	29
2	3	13	1	Siempre		LETICIA			0			1	4			1	TICUNA	0		0		0		0		Madre	NO reactivo							1	30
2	3	14	1	Otro		PTO NARIÑO	26		0			1	3			1	COCAMA	0		0		0		0		Madre	NO reactivo							1	31
2	3	14	2	Siempre		PTO NARIÑO			0			1	5			1	COCAMA	0		0		0		0		Madre	NO reactivo							1	32
2	4	1	1	Otro		LETICIA	15		0			0				1	TICUNA	0		0		0		0		Madre	NO reactivo							1	33
2	4	2	1	Siempre					0			1				1	TICUNA	0		0		0		0		Madre	NO reactivo							1	34
2	4	3	1	Siempre		LETICIA			0			1	5			1	COCAMA	0		0		0		0		Madre	NO reactivo							1	35
2	4	4	1	Siempre		LETICIA			0			1	2			1	TICUNA	0		0		0		0		Madre	NO reactivo							1	36
2	4	5	1	Siempre		LETICIA			0			1	5	5		1	TICUNA	0		0		0		0		Madre	NO reactivo							1	37
2	4	6	1	Siempre					0			1				1	TICUNA	0		0		0		0		Madre	NO reactivo							1	38
2	4	7	1	Siempre					0			1				1	COCAMA	0		0		0		0		Madre	NO reactivo							1	39
2	4	8	1	Siempre					0			0				1	TICUNA	0		0		0		0		Madre	NO reactivo							1	40
2	4	9	1	Otro			40		0			1				1	TICUNA	0		0		0		0		Madre								1	41
2	4	10	1	Otro			17		0			1				1	COCAMA	1	1	0		0		0		Madre								1	42
2	4	11	1	Siempre					0			1				1	COCAMA	0		0		0		0		Madre	Reactivo	NO reactivo						1	43
2	4	12	1	Siempre		LETICIA			0			1				1	TICUNA	0		0		0		0		Madre	Reactivo	NO reactivo						1	44
2	4	13	1	Siempre					0			1				1	TICUNA	0		0		0		0		Madre	Reactivo	NO reactivo						1	45
2	4	14	1	Siempre					0			1				1	TICUNA	0		0		0		0		Madre								1	46
2	4	15	1	Siempre					0			1	3			1	TICUNA	0		0		0		0		Madre	Reactivo	NO reactivo						1	47
2	4	16	1																							Otro familiar								1	48
2	4	17	1	Siempre		LETICIA			0			1	3			1	TICUNA	0		0		0		0		Madre	Reactivo	NO reactivo						1	49
2	5	1	1	Siempre		LETICIA			0			1				1	TICUNA	0		0		0		0		Madre	Reactivo	NO reactivo						1	50
2	5	2	1	Siempre		LETICIA			0			1				1	TICUNA	1	1	0		0		0		Madre	NO reactivo							1	51
2	5	3	1	Siempre					0			1				1	TICUNA	0		0		0		0		Madre	Reactivo	NO reactivo						1	53
2	5	4	1	Siempre		LETICIA			0			1	3			1	TICUNA	0		0		0		0		Madre								1	54
2	5	5	1	Otro			10		0			1				1	TICUNA	0		0		0		0		Madre								1	55
2	6	1	1	Siempre		LETICIA			0			1	5			1	YAGUA	0		0		0		0		Madre								1	56
2	6	2	1	Siempre		BRASIL			0			0				1	TICUNA	0		0		0		0		Madre								1	57
2	6	3	1	Otro		LETICIA	1		0			0				1	YAGUA	0		0		0		0		Madre								1	58
2	6	4	1	Siempre		LETICIA			0			1	5	2		1	YAGUA	0		0		0		0		Madre								1	59
2	6	5	1	Siempre		LETICIA			0			1	2			1	TICUNA	0		0		0		0		Madre								1	60
2	7	1	1	Siempre	40	LETICIA			0			0				1	TICUNA	0		0		0		0		Madre								1	61
2	7	2	1	Otro		LETICIA	7		0			1	5			1	TICUNA	0		0		0		0		Madre								1	62
2	7	3	1	Siempre		LETICIA			0			1	3			1	TICUNA	0		0		0		0		Madre								1	63
2	8	1	1	Siempre		PTO NARIÑO			0			1	5			1	COCAMA	1	1	0		0		0		Madre								1	64
2	8	2	1	Siempre		LETICIA			0			1				1	COCAMA	1	1	0		0		0		Madre								1	65
2	8	3	1																							Otro familiar								1	66
2	8	4	1	Siempre		LETICIA			0			1	5			1	TICUNA	1	1	0		0		0		Madre								1	67
2	8	5	1	Siempre					0			1	5			1	TICUNA	0		0		0		0		Madre								1	68
2	8	6	1	Siempre		PTO NARIÑO			0			1				1	TICUNA	1	1	0		0		0		Madre								1	69
2	8	6	2	Siempre		LETICIA			0			1	5	2		1	TICUNA	1	1	0		0		0		Madre								1	70
2	8	7	1	Siempre		LETICIA			0			1	5			1	COCAMA	1	1	0		0		0		Madre								1	71
2	9	1	1															1	1	0		0		0		Otro familiar								1	72
2	9	1	2	Siempre		LETICIA			0			1	5	5		1	TICUNA		1	0		0		0		Madre								1	73
2	9	2	1	Siempre		LETICIA			0			1	4			1	TICUNA	0		0		0		0		Madre								1	74
2	9	3	1	Siempre		LETICIA			0			1	2			1	TICUNA	0		0		0		0		Madre								1	75
2	9	4	1	Siempre	36	LETICIA			0			1	3			1	TICUNA	0		0		0		0		Madre								1	76
2	9	5	1	Siempre		LETICIA			0			1	5	2		1	TICUNA	0		0		0		0		Madre								1	77
